# Supplementary material for: Splicing variants in MYRF cause partial loss of function in the retinal pigment epithelium leading to nanophthalmos
Source: JCI Insight. 2026 Feb 26;11(6):e194681. doi: 10.1172/jci.insight.194681 (PMC13043084; doi:10.1172/jci.insight.194681)
Supplement: Supplemental data set 1 [file jciinsight-11-194681-s211.xlsx]

## Sheet: SupFig6_reshape_bybiorep
Cell Count per Sample	Area	Mean	StdDev	Mode	Min	Max	X	Y	XM	YM	Perim.	BX	BY	Width	Height	Major	Minor	Angle	Circ.	Feret	IntDen	Median	Skew	Kurt	%Area	RawIntDen	FeretX	FeretY	FeretAngle	MinFeret	AR	Round	Solidity	XStart	YStart	Area/Perim.	Ferets AR	Compactness	Extent	Neighbors	Area Convext Hull	Perim Convext Hull	PoN	PSR	PAR	Poly_Ave	HSR	HAR	Hex_Ave
1	55.879	255	0	255	255	255	34.422	53.377	34.422	53.377	29.939	29.677	49.032	9.677	9.355	10.131	7.023	51.054	0.783	10.388	14249.2	255	NA	NA	100	136935	103	181	64.231	7.454	1.443	0.693	0.908	111	152	1.866	1.394	0.833	0.617	0	61.55	29.204	NA	NA	NA	NA	NA	NA	NA
2	86.889	255	0	255	255	255	71.167	73.636	71.167	73.636	38.907	64.839	68.387	13.548	11.29	14.44	7.661	34.646	0.721	14.772	22156.6	255	NA	NA	100	212925	204	247	31.608	8.8	1.885	0.531	0.913	218	212	2.233	1.679	0.728	0.568	0	95.162	36.313	NA	NA	NA	NA	NA	NA	NA
3	93.444	255	0	255	255	255	199.972	145.689	199.972	145.689	39.552	195.161	139.032	10.323	14.194	13.962	8.522	71.687	0.751	14.63	23828.3	255	NA	NA	100	228990	614	475	75.964	9.93	1.638	0.61	0.905	620	431	2.363	1.473	0.781	0.638	0	103.225	37.82	NA	NA	NA	NA	NA	NA	NA
4	133.611	255	0	255	255	255	325.728	150.539	325.728	150.539	49.073	320.323	140.645	10.968	18.387	18.454	9.219	103.22	0.697	19.182	34070.8	255	NA	NA	100	327420	1004	436	109.654	10.324	2.002	0.5	0.921	1004	436	2.723	1.858	0.707	0.663	2	145.057	44.833	24.536	NA	NA	NA	NA	NA	NA
5	284.287	255	0	255	255	255	361.971	157.549	361.971	157.549	74.242	353.871	142.258	18.71	28.387	28.197	12.837	115.228	0.648	29.341	72493.2	255	NA	NA	100	696660	1107	441	104.647	14.178	2.196	0.455	0.93	1107	441	3.829	2.069	0.675	0.535	2	305.723	65.086	37.121	NA	NA	NA	NA	NA	NA
6	97.294	255	0	255	255	255	237.486	152.475	237.486	152.475	49.874	229.677	143.871	13.548	16.774	18.443	6.717	57.328	0.492	19.366	24810.1	255	NA	NA	100	238425	716	498	60.018	8.359	2.746	0.364	0.777	740	446	1.951	2.317	0.603	0.428	0	125.181	41.648	NA	NA	NA	NA	NA	NA	NA
7	261.498	255	0	255	255	255	338.032	161.402	338.032	161.402	74.058	330.645	148.065	15.161	27.419	29.275	11.373	107.083	0.599	28.71	66682.1	255	NA	NA	100	640815	1033	459	115.989	12.05	2.574	0.389	0.916	1033	459	3.531	2.383	0.623	0.629	4	285.483	62.895	18.515	0.855	0.763	8.09	0.652	0.406	5.287
8	285.328	255	0	255	255	255	328.822	171.157	328.822	171.157	73.804	320	159.032	17.742	26.774	26.673	13.62	106.747	0.658	27.33	72758.6	255	NA	NA	100	699210	1004	493	101.575	14.376	1.958	0.511	0.885	1004	493	3.866	1.901	0.715	0.601	3	322.425	66.84	24.601	0.958	0.911	9.348	0.739	0.62	6.794
9	305.099	255	0	255	255	255	355.588	172.173	355.588	172.173	77.233	344.194	160.645	25.484	21.935	28.38	13.688	139.622	0.643	31.142	77800.2	255	NA	NA	100	747660	1070	504	140.042	14.826	2.073	0.482	0.901	1085	498	3.95	2.1	0.694	0.546	5	338.658	68.502	15.447	0.84	0.743	7.917	0.697	0.527	6.121
10	327.888	255	0	255	255	255	376.73	172.39	376.73	172.39	74.007	364.516	161.613	25.161	21.29	21.954	19.017	5.555	0.752	25.752	83611.3	255	NA	NA	100	803505	1130	530	167.705	19.276	1.154	0.866	0.938	1167	501	4.431	1.336	0.931	0.612	3	349.584	69.599	24.669	0.896	0.756	8.261	0.87	0.88	8.751
11	50.78	255	0	255	255	255	190.602	170.285	190.602	170.285	30.395	186.774	165.161	8.71	10.645	10.858	5.954	59.153	0.691	11.83	12949	255	NA	NA	100	124440	580	545	64.134	6.613	1.824	0.548	0.893	592	512	1.671	1.789	0.741	0.548	0	56.867	28.071	NA	NA	NA	NA	NA	NA	NA
12	734.651	255	0	255	255	255	341.196	193.47	341.196	193.47	128.821	325.484	174.194	30.323	44.194	38.621	24.22	82.902	0.556	44.289	187336	255	NA	NA	100	1800300	1068	540	93.759	27.717	1.595	0.627	0.825	1068	540	5.703	1.598	0.792	0.548	9	890.478	111.08	14.313	0.687	0.58	6.335	0.746	0.707	7.264
13	415.505	255	0	255	255	255	387.915	187.516	387.915	187.516	83.938	372.258	176.774	28.71	20.968	27.774	19.048	173.135	0.741	30.195	105954	255	NA	NA	100	1018215	1154	570	161.952	20.372	1.458	0.686	0.932	1208	548	4.95	1.482	0.828	0.69	4	445.89	78.603	20.985	0.971	0.944	9.571	0.839	0.814	8.264
14	70.239	255	0	255	255	255	239.546	183.7	239.546	183.7	34.409	233.226	179.355	12.258	7.742	13.07	6.842	13.147	0.745	12.879	17911	255	NA	NA	100	172125	723	576	22.068	7.457	1.91	0.523	0.928	754	556	2.041	1.727	0.724	0.74	0	75.702	32.388	NA	NA	NA	NA	NA	NA	NA
15	349.636	255	0	255	255	255	366.095	191.759	366.095	191.759	81.97	354.194	181.613	24.839	24.194	27.493	16.192	144.774	0.654	29.484	89157.1	255	NA	NA	100	856800	1104	565	126.995	17.814	1.698	0.589	0.871	1120	563	4.265	1.655	0.767	0.582	6	401.613	74.598	13.662	0.822	0.721	7.717	0.777	0.72	7.486
16	265.349	255	0	255	255	255	407.326	202.315	407.326	202.315	67.842	396.129	193.226	22.903	18.387	22.106	15.283	157.327	0.724	23.176	67663.9	255	NA	NA	100	650250	1228	614	145.204	15.145	1.446	0.691	0.921	1244	599	3.911	1.53	0.831	0.63	4	288.19	63.192	16.96	0.959	0.922	9.406	0.828	0.79	8.087
17	271.384	255	0	255	255	255	356.158	203.217	356.158	203.217	72.436	345.484	194.839	25.806	18.065	23.643	14.615	6.733	0.65	26.137	69202.9	255	NA	NA	100	665040	1072	617	167.164	16.493	1.618	0.618	0.885	1092	604	3.747	1.585	0.786	0.582	3	306.66	65.186	24.145	0.964	0.925	9.447	0.788	0.744	7.663
18	335.276	255	0	255	255	255	386.855	204.754	386.855	204.754	74.782	374.194	196.129	25.806	17.419	24.927	17.125	175.3	0.753	26.007	85495.3	255	NA	NA	100	821610	1160	638	172.875	17.419	1.456	0.687	0.926	1180	608	4.483	1.493	0.829	0.746	6	362.123	70.836	12.464	0.903	0.831	8.668	0.841	0.813	8.271
19	323.101	255	0	255	255	255	331.148	215.211	331.148	215.211	79.859	322.258	199.677	18.71	31.29	28.684	14.342	102.544	0.637	31.885	82390.7	255	NA	NA	100	791775	1011	619	101.083	16.623	2	0.5	0.887	1011	619	4.046	1.918	0.707	0.552	4	364.308	71.049	19.965	0.889	0.811	8.5	0.719	0.595	6.57
20	353.278	255	0	255	255	255	426.758	212.233	426.758	212.233	80.947	415.161	201.29	22.903	24.194	24.829	18.116	127.987	0.678	29.175	90085.8	255	NA	NA	100	865725	1300	625	125.096	20.026	1.371	0.73	0.865	1320	624	4.364	1.457	0.854	0.638	3	408.585	75.243	26.982	0.945	0.879	9.12	0.809	0.807	8.079
21	319.563	255	0	255	255	255	365.694	213.894	365.694	213.894	76.763	350	205.161	29.032	17.097	27.14	14.992	6.895	0.681	29.248	81488.6	255	NA	NA	100	783105	1085	672	6.968	16.326	1.81	0.552	0.924	1151	636	4.163	1.792	0.743	0.644	7	345.89	69.23	10.966	0.831	0.731	7.809	0.764	0.665	7.145
22	391.675	255	0	255	255	255	409.87	220.726	409.87	220.726	80.067	398.71	208.71	23.871	24.194	25.463	19.585	133.463	0.768	27.962	99877.2	255	NA	NA	100	959820	1241	647	129.382	21.054	1.3	0.769	0.95	1241	647	4.892	1.328	0.877	0.678	7	412.331	75.587	11.438	0.898	0.824	8.61	0.877	0.887	8.818
23	382.83	255	0	255	255	255	390.101	221.86	390.101	221.86	79.533	377.097	211.613	25.161	22.258	24.168	20.169	147.734	0.761	27.828	97621.7	255	NA	NA	100	938145	1176	663	145.389	21.675	1.198	0.835	0.944	1208	656	4.813	1.284	0.914	0.684	5	405.619	74.969	15.907	0.934	0.879	9.065	0.874	0.898	8.862
24	170.552	255	0	255	255	255	344.955	225.927	344.955	225.927	57.252	337.097	216.452	16.452	19.355	21.645	10.032	127.61	0.654	21.747	43490.6	255	NA	NA	100	417945	1058	671	122.276	12.238	2.157	0.464	0.886	1058	671	2.979	1.777	0.681	0.536	5	192.456	51.641	11.45	0.85	0.756	8.03	0.754	0.665	7.094
25	196.566	255	0	255	255	255	356.681	226.12	356.681	226.12	60.888	347.419	217.097	17.742	18.71	19.483	12.846	130.092	0.666	21.699	50124.3	255	NA	NA	100	481695	1077	678	138.013	15.216	1.517	0.659	0.908	1084	673	3.228	1.426	0.812	0.592	6	216.389	54.757	10.148	0.833	0.735	7.84	0.816	0.808	8.121
26	350.26	255	0	255	255	255	375.742	231.24	375.742	231.24	77.187	363.548	220	24.516	22.581	27.608	16.153	139.719	0.739	28.521	89316.3	255	NA	NA	100	858330	1133	690	136.375	18.069	1.709	0.585	0.93	1163	682	4.538	1.578	0.765	0.633	6	376.743	72.252	12.864	0.892	0.815	8.533	0.819	0.771	7.947
27	54.527	255	0	255	255	255	136.149	226.74	136.149	226.74	28.271	131.29	222.581	10	8.387	10.333	6.719	148.784	0.857	10.611	13904.3	255	NA	NA	100	133620	407	696	160.463	6.897	1.538	0.65	0.937	414	690	1.929	1.538	0.806	0.65	0	58.169	28.39	NA	NA	NA	NA	NA	NA	NA
28	277.315	255	0	255	255	255	429.562	232.823	429.562	232.823	69.132	418.387	222.581	20	21.613	24.643	14.328	124.353	0.729	26.4	70715.4	255	NA	NA	100	679575	1311	690	125.049	16.056	1.72	0.581	0.941	1311	690	4.011	1.644	0.763	0.642	3	294.849	63.918	23.044	0.911	0.794	8.523	0.801	0.736	7.687
29	278.356	255	0	255	255	255	323.341	235.153	323.341	235.153	72.215	311.29	225.161	22.903	21.29	25.591	13.849	140.121	0.671	26.766	70980.7	255	NA	NA	100	682125	974	698	130.601	15.506	1.848	0.541	0.875	974	698	3.855	1.726	0.736	0.571	5	318.002	66.38	14.443	0.865	0.776	8.201	0.769	0.695	7.319
30	176.795	255	0	255	255	255	339.509	235.546	339.509	235.546	52.611	331.935	227.097	16.129	15.806	17.177	13.105	147.089	0.803	18.271	45082.7	255	NA	NA	100	433245	1035	711	132.138	13.964	1.311	0.763	0.948	1045	704	3.36	1.308	0.873	0.693	5	186.576	50.846	10.522	0.962	0.928	9.451	0.891	0.907	8.987
31	383.975	255	0	255	255	255	398.989	240.262	398.989	240.262	79.533	386.452	230	24.516	22.581	25.101	19.477	25.702	0.763	26.24	97913.6	255	NA	NA	100	940950	1198	752	20.886	20.78	1.289	0.776	0.915	1246	713	4.828	1.263	0.881	0.694	7	419.667	76.257	11.362	0.895	0.819	8.566	0.886	0.918	9.018
32	257.856	255	0	255	255	255	419.18	241.515	419.18	241.515	62.993	410.968	230.645	19.032	20.968	21.548	15.236	122.116	0.817	22.284	65753.4	255	NA	NA	100	631890	1288	716	112.109	15.055	1.414	0.707	0.949	1292	715	4.093	1.48	0.841	0.646	5	271.8	61.369	12.599	0.971	0.944	9.576	0.855	0.829	8.419
33	359.313	255	0	255	255	255	312.675	247.751	312.675	247.751	83.919	303.548	233.548	20.645	30.968	27.316	16.748	92.582	0.641	31.05	91624.9	255	NA	NA	100	880515	964	724	94.17	20.542	1.631	0.613	0.851	964	724	4.282	1.512	0.783	0.562	2	422.268	76.493	41.96	NA	NA	NA	NA	NA	NA
34	250.468	255	0	255	255	255	367.176	242.853	367.176	242.853	63.892	358.065	233.548	20.323	18.71	20.648	15.445	149.96	0.771	21.635	63869.4	255	NA	NA	100	613785	1110	732	159.944	16.138	1.337	0.748	0.942	1125	724	3.92	1.341	0.865	0.659	5	265.817	60.69	12.778	0.941	0.892	9.162	0.88	0.886	8.826
35	162.747	255	0	255	255	255	353.277	243.403	353.277	243.403	52.377	346.452	234.516	12.903	18.387	18.262	11.347	101.84	0.746	18.615	41500.5	255	NA	NA	100	398820	1096	727	98.973	12.101	1.609	0.621	0.932	1096	727	3.107	1.538	0.788	0.686	7	174.61	49.188	7.482	0.882	0.8	8.409	0.831	0.792	8.114
36	445.161	255	0	255	255	255	340.031	254.879	340.031	254.879	91.459	329.355	241.613	22.581	31.29	27.889	20.323	91.917	0.669	32.659	113516	255	NA	NA	100	1090890	1037	749	106.645	22.057	1.372	0.729	0.891	1037	749	4.867	1.481	0.854	0.63	8	499.427	83.188	11.432	0.809	0.705	7.574	0.81	0.793	8.017
37	357.856	255	0	255	255	255	383.297	254.398	383.297	254.398	75.394	371.935	242.581	21.613	22.581	23.137	19.693	106.012	0.791	25.728	91253.4	255	NA	NA	100	876945	1174	753	120.101	20.052	1.175	0.851	0.952	1188	752	4.746	1.283	0.923	0.733	6	375.858	72.167	12.566	0.929	0.872	9.008	0.895	0.916	9.053
38	226.743	255	0	255	255	255	408.61	253.965	408.61	253.965	57.721	399.355	245.161	18.387	19.355	17.66	16.347	91.861	0.855	19.622	57819.5	255	NA	NA	100	555645	1266	820	80.538	16.195	1.08	0.926	0.968	1267	760	3.928	1.212	0.962	0.637	4	234.339	56.983	14.43	0.958	0.911	9.347	0.925	0.963	9.437
39	241.831	255	0	255	255	255	324.822	257.621	324.822	257.621	64.616	317.419	245.806	15.161	24.194	22.949	13.417	102.357	0.728	24.367	61667	255	NA	NA	100	592620	1006	762	96.843	14.223	1.71	0.585	0.91	1006	762	3.743	1.713	0.765	0.659	4	265.816	60.69	16.154	0.961	0.927	9.44	0.787	0.712	7.499
40	211.967	255	0	255	255	255	368.112	258.841	368.112	258.841	65.463	356.774	249.355	20.645	20.968	25.898	10.421	130.301	0.622	26.065	54051.5	255	NA	NA	100	519435	1114	773	126.444	11.744	2.485	0.402	0.905	1114	773	3.238	2.219	0.634	0.49	6	234.288	56.977	10.911	0.792	0.685	7.387	0.677	0.476	5.763
41	191.259	255	0	255	255	255	419.258	261.064	419.258	261.064	61.989	409.032	251.935	19.677	17.742	19.914	12.229	40.516	0.625	22.521	48771.1	255	NA	NA	100	468690	1271	836	51.981	14.951	1.628	0.614	0.887	1296	781	3.085	1.506	0.784	0.548	4	215.661	54.665	15.497	0.879	0.796	8.379	0.782	0.758	7.698
42	320.395	255	0	255	255	255	400.945	266.863	400.945	266.863	79.187	391.935	252.581	21.613	25.161	28.236	14.448	121.528	0.642	31.292	81700.8	255	NA	NA	100	785145	1221	784	127.461	15.58	1.954	0.512	0.907	1224	783	4.046	2.008	0.715	0.589	8	353.121	69.95	9.898	0.785	0.677	7.311	0.714	0.563	6.385
43	241.519	255	0	255	255	255	360.016	264.497	360.016	264.497	67.569	350	252.903	20.645	24.194	27.44	11.207	129.128	0.665	27.29	61587.4	255	NA	NA	100	591855	1092	784	118.989	11.02	2.449	0.408	0.939	1092	784	3.574	2.476	0.639	0.484	5	257.232	59.702	13.514	0.859	0.769	8.141	0.652	0.391	5.213
44	231.426	255	0	255	255	255	352.844	272.117	352.844	272.117	65.841	343.871	261.29	20.968	20.645	25.422	11.591	135.55	0.671	26.689	59013.5	255	NA	NA	100	567120	1070	810	135.49	12.045	2.193	0.456	0.94	1070	810	3.515	2.216	0.675	0.535	4	246.15	58.402	16.46	0.918	0.854	8.861	0.693	0.49	5.914
45	121.956	255	0	255	255	255	420.794	269.951	420.794	269.951	53.713	410.645	263.871	20.968	11.935	22.112	7.022	18.782	0.531	21.266	31098.9	255	NA	NA	100	298860	1273	840	9.605	7.275	3.149	0.318	0.904	1328	818	2.271	2.923	0.564	0.487	3	134.911	43.236	17.904	0.933	0.879	9.059	0.554	0.165	3.592
46	274.818	255	0	255	255	255	386.678	273.417	386.678	273.417	66.362	375.161	264.839	22.258	17.742	22.928	15.261	143.879	0.784	24.247	70078.6	255	NA	NA	100	673455	1171	823	139.316	16.423	1.502	0.666	0.958	1182	821	4.141	1.476	0.816	0.696	6	286.837	63.044	11.06	0.925	0.865	8.946	0.851	0.824	8.376
47	263.892	255	0	255	255	255	334.556	277.84	334.556	277.84	68.989	326.452	265.484	15.484	26.129	24.209	13.879	108.821	0.697	26.993	67292.4	255	NA	NA	100	646680	1032	823	104.534	15.484	1.744	0.573	0.897	1032	823	3.825	1.743	0.757	0.652	3	294.173	63.845	22.996	0.932	0.848	8.896	0.768	0.688	7.277
48	267.014	255	0	255	255	255	426.073	278.596	426.073	278.596	69.575	413.226	268.065	22.258	18.387	21.689	15.675	14.789	0.693	23.387	68088.4	255	NA	NA	100	654330	1281	863	24.444	17.457	1.384	0.723	0.913	1339	831	3.838	1.34	0.85	0.652	4	292.3	63.641	17.394	0.936	0.883	9.091	0.852	0.863	8.579
49	286.785	255	0	255	255	255	163.887	279.876	163.887	279.876	68.962	155.806	268.387	16.129	22.258	23.106	15.803	90.108	0.758	23.733	73130.1	255	NA	NA	100	702780	488	838	121.097	15.819	1.462	0.684	0.929	511	832	4.159	1.5	0.827	0.799	0	308.793	65.412	NA	NA	NA	NA	NA	NA	NA
50	275.13	255	0	255	255	255	376.118	282.259	376.118	282.259	74.998	364.516	270.323	21.29	25.484	26.616	13.161	131.92	0.615	28.862	70158.2	255	NA	NA	100	674220	1150	838	117.997	15.272	2.022	0.494	0.863	1150	838	3.669	1.89	0.703	0.507	7	318.73	66.456	10.714	0.769	0.66	7.141	0.72	0.606	6.629
51	365.765	255	0	255	255	255	352.73	286.924	352.73	286.924	83.371	340.968	273.226	24.194	25.806	30.475	15.282	142.266	0.661	32.403	93270	255	NA	NA	100	896325	1061	847	133.386	16.23	1.994	0.501	0.897	1061	847	4.387	1.996	0.708	0.586	5	407.753	75.166	16.674	0.856	0.765	8.105	0.722	0.579	6.507
52	233.715	255	0	255	255	255	407.342	284.62	407.342	284.62	61.644	396.452	277.742	21.29	15.484	20.421	14.572	156.848	0.773	22.2	59597.3	255	NA	NA	100	572730	1233	861	144.462	15.484	1.401	0.714	0.955	1233	861	3.791	1.434	0.845	0.709	6	244.745	58.235	10.274	0.917	0.852	8.845	0.858	0.841	8.493
53	301.353	255	0	255	255	255	232.773	290.971	232.773	290.971	71.178	222.903	279.355	19.355	23.226	23.536	16.302	119.061	0.747	26.414	76845	255	NA	NA	100	738480	705	866	118.443	17.523	1.444	0.693	0.937	705	866	4.234	1.507	0.832	0.67	4	321.696	66.765	17.795	0.975	0.952	9.633	0.832	0.8	8.161
54	218.002	255	0	255	255	255	393.665	290.13	393.665	290.13	61.487	384.839	281.613	19.032	16.129	18.929	14.664	154.045	0.725	21.361	55590.5	255	NA	NA	100	534225	1196	877	141.746	15.512	1.291	0.775	0.919	1225	873	3.545	1.377	0.88	0.71	6	237.097	57.318	10.248	0.881	0.799	8.401	0.854	0.856	8.549
55	295.109	255	0	255	255	255	374.619	296.885	374.619	296.885	75.975	364.839	284.194	20	25.806	29.612	12.689	127.404	0.642	31.292	75252.9	255	NA	NA	100	723180	1134	881	127.461	13.914	2.334	0.429	0.907	1134	881	3.884	2.249	0.655	0.572	6	325.39	67.147	12.662	0.812	0.708	7.602	0.674	0.468	5.713
56	245.265	255	0	255	255	255	427.791	293.533	427.791	293.533	65.938	416.129	285.484	22.903	16.452	23.538	13.267	146.844	0.709	25.875	62542.7	255	NA	NA	100	601035	1296	885	144.13	15.234	1.774	0.564	0.943	1296	885	3.72	1.698	0.751	0.651	3	260.041	60.027	21.979	0.924	0.828	8.755	0.782	0.702	7.418
57	104.683	255	0	255	255	255	208.753	293.365	208.753	293.365	41.077	202.258	287.419	13.226	13.548	12.304	10.832	108.802	0.78	13.686	26694.1	255	NA	NA	100	256530	646	933	81.87	11.179	1.136	0.88	0.929	649	891	2.548	1.224	0.938	0.584	1	112.643	39.507	41.077	NA	NA	NA	NA	NA	NA
58	390.114	255	0	255	255	255	216.964	305.84	216.964	305.84	84.759	206.774	290	19.032	28.387	28.213	17.606	74.465	0.682	32.031	99479.2	255	NA	NA	100	955995	644	987	62.403	18.885	1.603	0.624	0.92	679	899	4.603	1.696	0.79	0.722	4	423.933	76.643	21.19	0.927	0.869	8.98	0.779	0.703	7.413
59	344.225	255	0	255	255	255	413.557	301.165	413.557	301.165	75.173	401.29	290.968	26.452	19.355	25.221	17.378	165.623	0.765	26.95	87777.3	255	NA	NA	100	843540	1244	923	168.959	18.663	1.451	0.689	0.939	1284	902	4.579	1.444	0.83	0.672	5	366.441	71.257	15.035	0.937	0.885	9.111	0.853	0.836	8.446
60	147.347	255	0	255	255	255	250.886	300.185	250.886	300.185	54.169	241.935	293.226	16.774	16.452	20.355	9.217	132.932	0.631	21.273	37573.4	255	NA	NA	100	361080	752	910	139.304	11.189	2.209	0.453	0.875	763	909	2.72	1.901	0.673	0.534	4	168.471	48.316	13.542	0.884	0.803	8.439	0.721	0.604	6.627
61	248.075	255	0	255	255	255	393.072	304.115	393.072	304.115	63.455	383.871	295.806	19.032	17.419	19.86	15.904	154.851	0.774	22.581	63259.1	255	NA	NA	100	607920	1191	918	143.13	16.593	1.249	0.801	0.947	1193	917	3.909	1.361	0.895	0.748	7	262.071	60.261	9.065	0.903	0.831	8.668	0.871	0.873	8.72
62	333.091	255	0	255	255	255	235.827	310.061	235.827	310.061	82.113	224.839	297.097	23.871	24.839	29.295	14.477	141.903	0.621	32.897	84938.1	255	NA	NA	100	816255	699	921	131.82	16.871	2.024	0.494	0.896	699	921	4.056	1.95	0.703	0.562	6	371.749	71.771	13.686	0.791	0.685	7.379	0.708	0.574	6.409
63	273.257	255	0	255	255	255	366.255	306.763	366.255	306.763	67.887	355.484	297.097	23.871	18.065	24.994	13.92	153.39	0.745	25.681	69680.5	255	NA	NA	100	669630	1106	928	147.308	15.36	1.795	0.557	0.955	1128	921	4.025	1.672	0.746	0.634	3	286.264	62.981	22.629	0.901	0.768	8.342	0.803	0.729	7.663
64	98.231	255	0	255	255	255	246.929	306.654	246.929	306.654	43.971	240.323	298.71	13.548	15.806	17.819	7.019	126.749	0.638	17.745	25048.9	255	NA	NA	100	240720	749	926	117.031	7.633	2.539	0.394	0.903	749	926	2.234	2.325	0.628	0.459	5	108.793	38.826	8.794	0.836	0.738	7.872	0.666	0.442	5.539
65	174.402	255	0	255	255	255	263.769	316.421	263.769	316.421	58.731	255.161	307.419	16.774	19.355	20.261	10.96	115.358	0.635	20.402	44472.4	255	NA	NA	100	427380	791	961	145.305	11.365	1.849	0.541	0.863	803	953	2.97	1.795	0.735	0.537	4	202.03	52.909	14.683	0.888	0.809	8.486	0.75	0.658	7.041
66	246.93	255	0	255	255	255	416.752	316.218	416.752	316.218	71.035	402.581	307.742	26.774	16.774	26.141	12.027	153.006	0.615	29.1	62967.2	255	NA	NA	100	605115	1250	954	148.601	14.598	2.173	0.46	0.92	1250	954	3.476	1.993	0.678	0.55	3	268.418	60.986	23.678	0.992	0.983	9.872	0.696	0.545	6.203
67	277.003	255	0	255	255	255	386.303	319.639	386.303	319.639	68.897	376.452	309.355	20	20.323	22.387	15.754	132.321	0.733	24.786	70635.8	255	NA	NA	100	678810	1177	962	128.66	16.505	1.421	0.704	0.918	1191	959	4.021	1.502	0.839	0.682	4	301.717	64.658	17.224	0.965	0.934	9.494	0.832	0.805	8.182
68	72.737	255	0	255	255	255	254.565	316.544	254.565	316.544	37.303	249.032	310	11.29	11.613	11.378	8.14	149.013	0.657	13.004	18547.9	255	NA	NA	100	178245	772	976	150.255	10.024	1.398	0.715	0.878	788	961	1.95	1.297	0.846	0.555	5	82.883	33.889	7.461	0.853	0.76	8.061	0.811	0.849	8.297
69	254.735	255	0	255	255	255	402.921	320.296	402.921	320.296	64.915	393.871	310	20.645	18.065	21.683	14.958	141.715	0.76	23.687	64957.3	255	NA	NA	100	624240	1221	972	150.642	16.164	1.45	0.69	0.956	1244	961	3.924	1.465	0.831	0.683	3	266.546	60.773	21.638	0.892	0.744	8.179	0.847	0.822	8.344
70	297.919	255	0	255	255	255	233.134	324.483	233.134	324.483	68.819	222.581	315.484	23.226	17.419	23.206	16.346	166.627	0.79	23.458	75969.3	255	NA	NA	100	730065	692	984	148.496	17.277	1.42	0.704	0.959	701	978	4.329	1.358	0.839	0.736	2	310.51	65.594	34.409	NA	NA	NA	NA	NA	NA
71	62.019	255	0	255	255	255	255.146	323.176	255.146	323.176	36.769	247.742	319.355	14.516	7.742	15.232	5.184	159.472	0.576	15.517	15814.8	255	NA	NA	100	151980	768	996	159.305	5.406	2.938	0.34	0.915	772	990	1.687	2.87	0.583	0.552	3	67.794	30.649	12.256	0.976	0.953	9.647	0.569	0.204	3.867
1	145.786	255	0	255	255	255	205.73	10.192	205.73	10.192	49.496	198.065	2.903	16.129	13.871	16.134	11.505	139.056	0.748	18.486	37175.3	255	NA	NA	100	357255	614	20	150.751	11.974	1.402	0.713	0.928	629	9	2.945	1.544	0.844	0.652	2	157.076	46.653	24.748	NA	NA	NA	NA	NA	NA
2	635.588	255	0	255	255	255	61.99	16.587	61.99	16.587	134.36	41.29	3.548	37.742	31.29	35.197	22.992	158.65	0.442	43.001	162075	255	NA	NA	100	1557540	130	20	139.259	26.972	1.531	0.653	0.772	194	11	4.73	1.594	0.808	0.538	4	823.309	106.809	33.59	0.668	0.563	6.155	0.679	0.638	6.584
3	107.076	255	0	255	255	255	217.415	9.795	217.415	9.795	41.187	210.968	3.871	13.226	13.226	12.227	11.15	103.327	0.793	13.541	27304.4	255	NA	NA	100	262395	654	21	167.619	11.83	1.097	0.912	0.913	674	12	2.6	1.145	0.955	0.612	3	117.222	40.302	13.729	0.873	0.688	7.806	0.896	0.965	9.302
4	348.075	255	0	255	255	255	422.624	15.696	422.624	15.696	75.173	410.323	5.484	26.452	19.355	25.061	17.684	168.565	0.774	26.782	88759.1	255	NA	NA	100	852975	1272	39	170.991	18.826	1.417	0.706	0.941	1312	17	4.63	1.423	0.84	0.68	2	369.875	71.59	37.587	NA	NA	NA	NA	NA	NA
5	477.732	255	0	255	255	255	172.434	20.893	172.434	20.893	99.546	159.032	6.452	24.839	32.581	27.118	22.431	89.782	0.606	33.562	121822	255	NA	NA	100	1170705	520	22	107.913	23.861	1.209	0.827	0.841	533	20	4.799	1.407	0.909	0.59	3	568.263	88.736	33.182	0.999	0.998	9.985	0.792	0.805	7.987
6	391.155	255	0	255	255	255	225.654	22.225	225.654	22.225	84.192	215.484	6.452	19.032	28.71	28.302	17.597	74.184	0.693	31.883	99744.5	255	NA	NA	100	958545	672	109	62.916	18.823	1.608	0.622	0.918	706	20	4.646	1.694	0.789	0.716	6	426.067	76.836	14.032	0.856	0.765	8.105	0.783	0.708	7.455
7	228.72	255	0	255	255	255	272.428	15.253	272.428	15.253	61.611	262.581	7.419	20	17.419	18.635	15.627	146.977	0.757	21.015	58323.6	255	NA	NA	100	560490	814	31	162.121	16.413	1.192	0.839	0.915	826	23	3.712	1.28	0.916	0.657	3	249.896	58.844	20.537	0.894	0.748	8.206	0.877	0.908	8.924
8	260.874	255	0	255	255	255	257.98	18.99	257.98	18.99	65.339	249.032	9.032	18.387	21.935	21.197	15.67	111.353	0.768	22.555	66522.9	255	NA	NA	100	639285	780	29	106.621	15.824	1.353	0.739	0.943	794	28	3.993	1.425	0.86	0.647	3	276.535	61.901	21.78	0.887	0.73	8.086	0.861	0.846	8.536
9	240.895	255	0	255	255	255	83.051	21.664	83.051	21.664	67.339	74.516	10.645	18.065	21.29	19.5	15.729	60.83	0.668	23.378	61428.2	255	NA	NA	100	590325	235	99	62.021	18.065	1.24	0.807	0.885	257	33	3.577	1.294	0.898	0.626	2	272.06	61.399	33.67	NA	NA	NA	NA	NA	NA
10	248.179	255	0	255	255	255	402.081	19.03	402.081	19.03	63.266	392.903	10.968	19.032	17.419	19.744	16.004	156.885	0.779	22.463	63285.6	255	NA	NA	100	608175	1219	35	144.941	16.743	1.234	0.811	0.952	1222	34	3.923	1.342	0.9	0.749	4	260.666	60.099	15.817	0.996	0.992	9.94	0.875	0.882	8.787
11	279.709	255	0	255	255	255	375.068	22.116	375.068	22.116	68.376	364.516	12.258	23.871	18.065	24.604	14.475	155.644	0.752	25.614	71325.7	255	NA	NA	100	685440	1133	46	148.912	16.487	1.7	0.588	0.95	1158	38	4.091	1.554	0.767	0.649	1	294.433	63.873	68.376	NA	NA	NA	NA	NA	NA
12	349.636	255	0	255	255	255	44.153	29.04	44.153	29.04	78.874	36.774	12.903	15.484	30	28.973	15.365	99.123	0.706	30.249	89157.1	255	NA	NA	100	856800	134	40	97.352	15.484	1.886	0.53	0.951	134	40	4.433	1.954	0.728	0.753	4	367.638	71.373	19.719	0.945	0.899	9.223	0.747	0.606	6.766
13	333.299	255	0	255	255	255	244.517	26.44	244.517	26.44	81.924	233.871	13.548	23.548	24.839	29.173	14.547	141.74	0.624	32.715	84991.2	255	NA	NA	100	816765	726	42	130.601	16.986	2.005	0.499	0.895	726	42	4.068	1.926	0.706	0.57	5	372.477	71.841	16.385	0.823	0.722	7.722	0.713	0.585	6.49
14	229.448	255	0	255	255	255	209.206	24.287	209.206	24.287	60.985	200.968	15.806	15.806	18.065	18.107	16.134	82.188	0.775	20.493	58509.4	255	NA	NA	100	562275	636	105	61.821	15.664	1.122	0.891	0.937	654	49	3.762	1.308	0.944	0.804	4	244.901	58.253	15.246	0.993	0.987	9.903	0.886	0.902	8.94
15	239.854	255	0	255	255	255	284.116	27.719	284.116	27.719	63.547	275.806	16.452	16.452	21.613	21.552	14.17	105.882	0.746	22.136	61162.9	255	NA	NA	100	587775	877	51	108.699	13.788	1.521	0.657	0.943	877	51	3.774	1.605	0.811	0.675	3	254.37	59.369	21.182	0.9	0.765	8.327	0.818	0.76	7.89
16	63.684	255	0	255	255	255	187.593	26.349	187.593	26.349	33.308	183.226	21.29	8.065	11.29	11.236	7.216	120.157	0.721	13.51	16239.3	255	NA	NA	100	156060	570	66	123.311	8.065	1.557	0.642	0.927	570	66	1.912	1.675	0.801	0.699	2	68.731	30.86	16.654	NA	NA	NA	NA	NA	NA
17	248.595	255	0	255	255	255	425.686	30.828	425.686	30.828	70.122	411.935	22.581	26.452	16.452	25.741	12.296	153.775	0.635	28.934	63391.8	255	NA	NA	100	609195	1278	70	149.146	14.702	2.093	0.478	0.933	1278	70	3.545	1.968	0.691	0.571	4	266.545	60.773	17.531	0.888	0.809	8.485	0.706	0.56	6.333
18	252.758	255	0	255	255	255	269.764	32.739	269.764	32.739	68.454	257.419	23.871	23.226	19.032	21.172	15.2	156.789	0.678	23.941	64453.2	255	NA	NA	100	619395	798	100	165.964	17.266	1.393	0.718	0.861	829	74	3.692	1.387	0.847	0.572	6	293.705	63.794	11.409	0.843	0.747	7.953	0.82	0.839	8.295
19	278.46	255	0	255	255	255	395.042	34.655	395.042	34.655	68.252	385.161	24.194	20	20.323	22.105	16.04	132.178	0.751	24.133	71007.3	255	NA	NA	100	682380	1205	79	127.942	17.005	1.378	0.726	0.922	1220	75	4.08	1.419	0.852	0.685	6	302.081	64.697	11.375	0.901	0.828	8.648	0.853	0.846	8.492
20	253.798	255	0	255	255	255	411.679	35.007	411.679	35.007	64.915	402.581	24.516	20.645	18.387	21.328	15.151	142.623	0.757	23.378	64718.5	255	NA	NA	100	621945	1248	89	152.021	16.313	1.408	0.71	0.951	1273	76	3.91	1.433	0.843	0.669	5	266.961	60.82	12.983	0.931	0.875	9.031	0.853	0.837	8.45
21	442.04	255	0	255	255	255	62.871	39.427	62.871	39.427	86.786	51.613	25.806	21.935	29.355	29.254	19.239	120.419	0.738	32.48	112720	255	NA	NA	100	1083240	163	86	124.479	21.618	1.521	0.658	0.919	177	80	5.093	1.502	0.811	0.687	5	480.75	81.618	17.357	0.917	0.853	8.85	0.826	0.799	8.125
22	1013.74	255	0	255	255	255	78.175	58.318	78.175	58.318	152.522	63.226	28.065	28.387	58.387	57.654	22.387	75.269	0.548	60.635	258503	255	NA	NA	100	2484210	211	265	69.444	25.91	2.575	0.388	0.888	262	87	6.646	2.34	0.623	0.612	7	1141.21	125.75	21.789	0.695	0.588	6.415	0.632	0.395	5.136
23	543.392	255	0	255	255	255	191.175	47.018	191.175	47.018	106.481	178.387	28.065	26.452	38.71	41.881	16.52	122.255	0.602	43.705	138565	255	NA	NA	100	1331610	558	88	121.109	18.987	2.535	0.394	0.906	564	87	5.103	2.302	0.628	0.531	7	599.479	91.141	15.212	0.756	0.646	7.011	0.653	0.43	5.418
24	631.322	255	0	255	255	255	169.625	48.464	169.625	48.464	112.698	156.774	28.71	26.774	35.161	35.082	22.912	100.954	0.625	38.088	160987	255	NA	NA	100	1547085	498	93	117.216	26.59	1.531	0.653	0.88	507	89	5.602	1.432	0.808	0.671	5	717.378	99.701	22.54	0.823	0.722	7.728	0.808	0.8	8.041
25	297.19	255	0	255	255	255	241.885	40.902	241.885	40.902	68.74	231.613	31.935	22.903	17.419	23.15	16.345	165.75	0.79	23.427	75783.6	255	NA	NA	100	728280	719	105	141.71	17.384	1.416	0.706	0.962	727	99	4.323	1.348	0.84	0.745	5	308.949	65.429	13.748	0.954	0.914	9.339	0.885	0.886	8.855
26	320.083	255	0	255	255	255	209.463	44.16	209.463	44.16	71.745	198.387	32.581	19.677	22.258	22.66	17.985	90.556	0.781	23.814	81621.2	255	NA	NA	100	784380	636	170	65.171	18.999	1.26	0.794	0.94	647	101	4.461	1.253	0.891	0.731	6	340.426	68.681	11.957	0.923	0.862	8.922	0.899	0.928	9.131
27	253.174	255	0	255	255	255	225.457	42.854	225.457	42.854	69.639	217.097	33.226	18.71	19.677	20.107	16.032	121.054	0.656	24.639	64559.3	255	NA	NA	100	620415	673	110	136.061	17.294	1.254	0.797	0.856	699	103	3.635	1.425	0.893	0.688	6	295.682	64.008	11.607	0.824	0.723	7.738	0.804	0.813	8.088
28	251.093	255	0	255	255	255	261.988	44.448	261.988	44.448	64.303	250.645	35.806	22.258	15.484	20.83	15.348	3.087	0.763	22.924	64028.6	255	NA	NA	100	615315	777	151	13.841	15.484	1.357	0.737	0.938	799	111	3.905	1.48	0.858	0.729	6	267.794	60.915	10.717	0.91	0.841	8.757	0.847	0.821	8.338
29	284.807	255	0	255	255	255	283.187	47.13	283.187	47.13	68.819	272.903	37.419	19.032	21.613	19.878	18.243	115.335	0.756	21.94	72625.9	255	NA	NA	100	697935	847	134	138.576	19.032	1.09	0.918	0.908	880	116	4.139	1.153	0.958	0.692	5	313.683	65.928	13.764	0.93	0.874	9.02	0.891	0.95	9.207
30	249.532	255	0	255	255	255	432.429	45.343	432.429	45.343	63.045	421.29	37.742	21.613	15.484	21.703	14.639	169.207	0.789	22.08	63630.6	255	NA	NA	100	611490	1306	132	154.933	15.237	1.483	0.674	0.951	1349	117	3.958	1.449	0.821	0.746	4	262.435	60.303	15.761	0.998	0.996	9.966	0.86	0.839	8.496
31	274.61	255	0	255	255	255	387.784	49.085	387.784	49.085	65.326	378.065	39.032	19.032	19.677	20.002	17.48	118.629	0.809	21.766	70025.5	255	NA	NA	100	672945	1172	135	140.412	18.408	1.144	0.874	0.959	1194	121	4.204	1.182	0.935	0.733	2	286.421	62.998	32.663	NA	NA	NA	NA	NA	NA
32	292.092	255	0	255	255	255	37.624	55.352	37.624	55.352	79.519	30.645	40.323	15.484	30.323	33.172	11.211	78.01	0.58	31.726	74483.4	255	NA	NA	100	715785	101	219	71.012	11.434	2.959	0.338	0.905	118	125	3.673	2.775	0.581	0.622	3	322.633	66.862	26.506	0.979	0.96	9.698	0.588	0.249	4.183
33	303.538	255	0	255	255	255	47.779	58.752	47.779	58.752	84.961	40.645	42.258	14.839	34.194	34.42	11.228	83.809	0.528	34.317	77402.2	255	NA	NA	100	743835	152	237	85.147	12.423	3.065	0.326	0.838	157	131	3.573	2.762	0.571	0.598	6	362.019	70.826	14.16	0.69	0.583	6.363	0.566	0.236	4.005
34	176.899	255	0	255	255	255	415.196	48.524	415.196	48.524	56.072	403.871	42.581	20.323	14.194	19.528	11.534	151.647	0.707	21.526	45109.3	255	NA	NA	100	433500	1252	138	160.75	13.28	1.693	0.591	0.921	1257	132	3.155	1.621	0.769	0.613	6	192.144	51.599	9.345	0.867	0.78	8.235	0.795	0.738	7.661
35	252.862	255	0	255	255	255	404.449	54.834	404.449	54.834	64.616	395.161	44.516	20.645	18.71	21.26	15.144	140.947	0.761	23.628	64479.7	255	NA	NA	100	619650	1232	139	128.904	15.717	1.404	0.712	0.93	1241	138	3.913	1.503	0.844	0.655	5	271.957	61.387	12.923	0.934	0.88	9.07	0.838	0.809	8.234
36	301.977	255	0	255	255	255	58.637	61.345	58.637	61.345	72.344	51.29	48.387	15.484	26.129	26.465	14.528	87.488	0.725	27.076	77004.2	255	NA	NA	100	740010	173	150	105.195	14.965	1.822	0.549	0.944	173	150	4.174	1.809	0.741	0.746	4	319.771	66.565	18.086	0.959	0.923	9.412	0.776	0.67	7.231
37	359.417	255	0	255	255	255	245.046	58.564	245.046	58.564	74.639	234.516	48.71	23.226	21.613	22.466	20.37	155.981	0.811	24.382	91651.4	255	NA	NA	100	880770	727	165	162.284	21.389	1.103	0.907	0.951	758	151	4.815	1.14	0.952	0.716	7	378.043	72.376	10.663	0.928	0.87	8.989	0.913	0.965	9.388
38	166.805	255	0	255	255	255	264.359	55.605	264.359	55.605	57.46	253.548	49.032	19.677	12.903	19.338	10.983	0.057	0.635	20.61	42535.4	255	NA	NA	100	408765	786	160	162.699	12.448	1.761	0.568	0.852	840	152	2.903	1.656	0.754	0.657	6	195.785	52.085	9.577	0.805	0.7	7.524	0.768	0.715	7.413
39	85.016	255	0	255	255	255	221.579	55.923	221.579	55.923	36.078	216.452	50.645	9.677	11.29	11.612	9.322	90.035	0.821	12.393	21679	255	NA	NA	100	208335	677	189	51.34	9.536	1.246	0.803	0.94	686	157	2.356	1.3	0.896	0.778	5	90.479	35.408	7.216	0.974	0.949	9.613	0.895	0.915	9.052
40	165.973	255	0	255	255	255	229.787	61.11	229.787	61.11	55.335	223.871	50.968	12.258	20	19.809	10.668	87.141	0.681	20.166	42323.1	255	NA	NA	100	406725	703	220	82.648	12.003	1.857	0.539	0.889	703	158	2.999	1.68	0.734	0.677	5	186.681	50.86	11.067	0.873	0.788	8.304	0.783	0.717	7.501
41	213.944	255	0	255	255	255	430.566	58.975	430.566	58.975	57.584	420	51.29	18.387	16.452	18.955	14.371	147.543	0.811	20.21	54555.7	255	NA	NA	100	524280	1303	173	151.39	15.857	1.319	0.758	0.955	1316	159	3.715	1.275	0.871	0.707	4	223.986	55.71	14.396	0.984	0.968	9.759	0.895	0.919	9.07
42	153.07	255	0	255	255	255	153.902	61.44	153.902	61.44	58.04	144.194	51.935	16.774	18.065	16.132	12.082	122.961	0.571	18.903	39032.8	255	NA	NA	100	375105	473	162	115.253	15.517	1.335	0.749	0.787	478	161	2.637	1.218	0.865	0.505	5	194.381	51.898	11.608	0.769	0.66	7.148	0.758	0.847	8.025
43	59.313	255	0	255	255	255	278.599	56.664	278.599	56.664	33.732	273.226	52.258	11.935	8.71	13.523	5.584	150.42	0.655	13.69	15124.9	255	NA	NA	100	145350	848	162	145.561	6.23	2.422	0.413	0.92	848	162	1.758	2.197	0.643	0.571	3	64.464	29.887	11.244	0.961	0.917	9.386	0.689	0.493	5.909
44	159.001	255	0	255	255	255	210.602	61.313	210.602	61.313	49.073	203.871	54.516	14.194	15.161	14.504	13.958	58.781	0.83	16.158	40545.3	255	NA	NA	100	389640	636	171	116.053	14.194	1.039	0.962	0.956	657	169	3.24	1.138	0.981	0.739	5	166.337	48.009	9.815	0.979	0.959	9.693	0.918	0.971	9.444
45	327.367	255	0	255	255	255	187.878	67.609	187.878	67.609	71.191	178.387	55.484	20.645	23.548	22.944	18.166	113.792	0.812	24.416	83478.7	255	NA	NA	100	802230	568	172	105.322	19.043	1.263	0.792	0.956	568	172	4.598	1.282	0.89	0.673	6	342.403	68.88	11.865	0.943	0.895	9.19	0.901	0.921	9.109
46	196.566	255	0	255	255	255	420.698	66.685	420.698	66.685	56.307	412.581	57.097	16.774	19.032	19.833	12.619	123.464	0.779	20.312	50124.3	255	NA	NA	100	481695	1290	177	122.681	12.885	1.572	0.636	0.95	1290	177	3.491	1.576	0.798	0.616	6	206.972	53.553	9.384	0.921	0.859	8.901	0.831	0.78	8.056
47	242.976	255	0	255	255	255	274.86	68.888	274.86	68.888	63.579	267.419	58.065	14.839	22.903	22.432	13.791	89.839	0.755	23.048	61958.9	255	NA	NA	100	595425	847	180	96.429	14.744	1.627	0.615	0.947	847	180	3.822	1.563	0.784	0.715	5	256.452	59.611	12.716	0.93	0.873	9.017	0.829	0.781	8.053
48	299.168	255	0	255	255	255	259.978	70.971	259.978	70.971	69.51	248.065	60.968	21.613	20.323	20.625	18.468	153.165	0.778	22.958	76287.7	255	NA	NA	100	733125	769	219	160.292	19.094	1.117	0.895	0.942	799	189	4.304	1.202	0.946	0.681	6	317.638	66.342	11.585	0.92	0.858	8.892	0.901	0.945	9.23
49	135.796	255	0	255	255	255	219.772	69.415	219.772	69.415	47.183	212.581	61.29	13.871	15.484	14.481	11.94	86.428	0.767	15.727	34628	255	NA	NA	100	332775	672	237	64.486	13.108	1.213	0.825	0.904	677	190	2.878	1.2	0.908	0.632	7	150.156	45.614	6.74	0.897	0.823	8.599	0.884	0.946	9.148
50	272.32	255	0	255	255	255	407.716	71.45	407.716	71.45	68.975	396.774	62.581	23.226	17.742	23.483	14.765	150.961	0.719	25.8	69441.7	255	NA	NA	100	667335	1240	195	137.534	16.356	1.59	0.629	0.92	1258	194	3.948	1.577	0.793	0.661	3	296.097	64.053	22.992	0.917	0.81	8.636	0.81	0.764	7.87
51	265.557	255	0	255	255	255	172.672	72.044	172.672	72.044	70.422	160.968	63.226	22.258	19.677	25.352	13.337	137.901	0.673	27.387	67717	255	NA	NA	100	650760	500	199	136.909	15.739	1.901	0.526	0.914	508	196	3.771	1.74	0.725	0.606	6	290.531	63.449	11.737	0.839	0.742	7.905	0.763	0.678	7.208
52	52.237	255	0	255	255	255	142.709	68.162	142.709	68.162	29.483	138.387	63.871	9.355	9.355	11.356	5.857	42.398	0.755	11.87	13320.5	255	NA	NA	100	128010	431	227	42.797	6.159	1.939	0.516	0.927	446	198	1.772	1.927	0.718	0.597	3	56.347	27.942	9.828	0.895	0.751	8.229	0.754	0.628	6.91
53	281.894	255	0	255	255	255	148.581	77.717	148.581	77.717	70.344	139.355	64.839	16.774	24.839	22.681	15.825	88.045	0.716	25.19	71882.9	255	NA	NA	100	690795	461	201	99.583	16.648	1.433	0.698	0.895	461	201	4.007	1.513	0.835	0.677	6	315.089	66.076	11.724	0.874	0.789	8.319	0.822	0.797	8.095
54	332.258	255	0	255	255	255	91.255	77.631	91.255	77.631	73.205	80.645	65.161	20.645	24.516	24.447	17.305	68.072	0.779	25.122	84725.8	255	NA	NA	100	814215	270	278	77.391	18.61	1.413	0.708	0.935	282	202	4.539	1.35	0.841	0.656	4	355.359	70.171	18.301	0.996	0.992	9.94	0.877	0.884	8.804
55	210.718	255	0	255	255	255	206.61	74.675	206.61	74.675	58.21	197.419	65.484	19.032	18.065	19.547	13.725	138.321	0.781	20.258	53733.1	255	NA	NA	100	516375	618	208	127.235	13.914	1.424	0.702	0.93	630	203	3.62	1.456	0.838	0.613	7	226.639	56.039	8.316	0.908	0.839	8.733	0.853	0.836	8.444
56	245.786	255	0	255	255	255	437.345	75.153	437.345	75.153	61.077	427.419	65.806	18.387	18.387	18.826	16.623	135.348	0.828	20.258	62675.3	255	NA	NA	100	602310	1332	211	127.235	17.398	1.133	0.883	0.937	1358	204	4.024	1.164	0.94	0.727	3	262.279	60.285	20.359	0.855	0.631	7.425	0.915	0.977	9.46
57	290.01	255	0	255	255	255	133.354	79.657	133.354	79.657	70.735	123.548	66.774	17.742	26.129	24.519	15.06	99.78	0.728	26.452	73952.7	255	NA	NA	100	710685	408	208	102.68	16.575	1.628	0.614	0.945	414	207	4.1	1.596	0.784	0.626	5	307.024	65.225	14.147	0.91	0.842	8.763	0.812	0.758	7.85
58	226.015	255	0	255	255	255	239.228	74.502	239.228	74.502	62.57	226.774	66.774	22.903	16.129	21.123	13.624	159.946	0.725	23.551	57633.7	255	NA	NA	100	553860	703	221	166.535	14.859	1.55	0.645	0.922	730	207	3.612	1.585	0.803	0.612	7	245.006	58.266	8.939	0.867	0.778	8.225	0.81	0.762	7.858
59	759.105	255	0	255	255	255	44.652	92.756	44.652	92.756	124.734	30.645	69.677	26.774	44.839	47.613	20.3	105.449	0.613	47.23	193572	255	NA	NA	100	1860225	102	220	113.764	21.701	2.345	0.426	0.899	125	216	6.086	2.176	0.653	0.632	3	844.017	108.144	41.578	0.993	0.986	9.895	0.686	0.494	5.9
60	220.083	255	0	255	255	255	162.229	79.671	162.229	79.671	59.598	155.161	69.677	16.774	19.355	19.369	14.467	116.567	0.779	21.368	56121.2	255	NA	NA	100	539325	485	218	118.887	16.341	1.339	0.747	0.946	495	216	3.693	1.308	0.864	0.678	5	232.726	56.787	11.92	0.946	0.9	9.232	0.873	0.89	8.812
61	306.035	255	0	255	255	255	108.912	81.48	108.912	81.48	74.795	99.032	70.645	21.29	24.194	22.769	17.114	128.244	0.687	26.288	78039	255	NA	NA	100	749955	315	223	119.396	17.605	1.33	0.752	0.869	332	219	4.092	1.493	0.867	0.594	3	352.289	69.867	24.932	0.938	0.863	9.004	0.814	0.799	8.067
62	477.523	255	0	255	255	255	62.324	89.938	62.324	89.938	99.311	50	72.903	24.194	31.935	35.56	17.098	115.812	0.608	37.067	121768	255	NA	NA	100	1170195	163	226	121.477	19.1	2.08	0.481	0.877	163	226	4.808	1.941	0.693	0.618	6	544.693	86.876	16.552	0.779	0.671	7.25	0.719	0.587	6.526
63	220.291	255	0	255	255	255	229.94	83.723	229.94	83.723	61.123	221.29	73.226	17.419	20	21.157	13.257	123.303	0.741	22.372	56174.3	255	NA	NA	100	539835	699	228	118.413	14.571	1.596	0.627	0.945	701	227	3.604	1.535	0.792	0.632	5	233.09	56.831	12.225	0.92	0.857	8.882	0.829	0.789	8.089
64	195.317	255	0	255	255	255	197.49	84.304	197.49	84.304	56.229	190	74.516	16.129	19.355	18.729	13.278	108.001	0.776	19.951	49805.9	255	NA	NA	100	478635	607	231	104.036	14.447	1.411	0.709	0.941	607	231	3.474	1.381	0.842	0.626	5	207.492	53.62	11.246	0.945	0.898	9.211	0.868	0.867	8.675
65	250.468	255	0	255	255	255	426.926	86.684	426.926	86.684	67.45	419.355	74.516	14.516	24.839	25.44	12.536	106.823	0.692	25.449	63869.4	255	NA	NA	100	613785	1303	237	120.466	13.3	2.029	0.493	0.932	1321	231	3.713	1.913	0.702	0.695	3	268.886	61.039	22.483	0.935	0.856	8.953	0.75	0.62	6.849
66	428.72	255	0	255	255	255	256.988	92.912	256.988	92.912	104.877	246.452	76.129	20.968	37.742	35.798	15.249	103.88	0.49	38.093	109324	255	NA	NA	100	1050600	775	236	97.787	17.102	2.348	0.426	0.791	775	236	4.088	2.227	0.653	0.542	8	542.039	86.664	13.11	0.609	0.517	5.627	0.622	0.427	5.246
67	209.469	255	0	255	255	255	219.657	88.296	219.657	88.296	63.058	211.935	76.774	15.806	22.903	23.94	11.141	110.849	0.662	24.176	53414.7	255	NA	NA	100	513315	671	238	108.677	11.51	2.149	0.465	0.912	671	238	3.322	2.1	0.682	0.579	6	229.604	56.405	10.51	0.83	0.73	7.797	0.71	0.539	6.246
68	229.24	255	0	255	255	255	282.022	88.513	282.022	88.513	62.699	275.484	76.774	13.548	21.935	22.491	12.977	94.018	0.733	22.465	58456.3	255	NA	NA	100	561765	870	238	111.038	13.307	1.733	0.577	0.929	870	238	3.656	1.688	0.76	0.771	4	246.722	58.469	15.675	0.965	0.933	9.489	0.798	0.724	7.611
69	95.63	255	0	255	255	255	269.164	84.395	269.164	84.395	41.206	262.903	78.71	12.903	11.29	13.662	8.912	22.152	0.708	14.673	24385.5	255	NA	NA	100	234345	815	277	33.341	9.676	1.533	0.652	0.892	836	244	2.321	1.516	0.808	0.656	5	107.233	38.547	8.241	0.895	0.818	8.565	0.819	0.794	8.067
70	160.562	255	0	255	255	255	187.46	88.558	187.46	88.558	53.211	181.29	79.355	12.903	18.71	20.086	10.178	105.494	0.713	20.01	40943.3	255	NA	NA	100	393465	569	246	110.772	10.229	1.974	0.507	0.939	569	246	3.017	1.956	0.712	0.665	6	170.916	48.665	8.868	0.872	0.786	8.288	0.746	0.608	6.771
71	336.837	255	0	255	255	255	123.399	94.64	123.399	94.64	76.62	114.839	80	18.71	28.387	26.896	15.946	95.424	0.721	28.871	85893.3	255	NA	NA	100	825435	374	249	103.57	18.453	1.687	0.593	0.925	381	248	4.396	1.565	0.77	0.634	5	364.1	71.029	15.324	0.905	0.834	8.693	0.811	0.768	7.895
72	244.537	255	0	255	255	255	176.363	91.466	176.363	91.466	65.906	167.097	80.968	19.032	21.29	21.981	14.165	123.896	0.707	23.949	62356.9	255	NA	NA	100	599250	534	251	117.255	15.314	1.552	0.644	0.903	534	251	3.71	1.564	0.803	0.604	6	270.916	61.269	10.984	0.868	0.78	8.239	0.811	0.771	7.913
73	248.907	255	0	255	255	255	80.119	93.799	80.119	93.799	64.948	72.581	81.935	14.516	23.871	23.434	13.524	105.776	0.742	25.039	63471.4	255	NA	NA	100	609960	239	254	111.938	14.149	1.733	0.577	0.936	239	254	3.832	1.77	0.76	0.718	6	265.921	60.702	10.825	0.894	0.818	8.559	0.783	0.689	7.36
74	208.845	255	0	255	255	255	243.483	93.01	243.483	93.01	59.676	236.452	82.258	14.839	21.613	21.41	12.42	102.196	0.737	21.699	53255.5	255	NA	NA	100	511785	754	255	95.117	12.904	1.724	0.58	0.94	754	255	3.5	1.682	0.762	0.651	5	222.164	55.483	11.935	0.917	0.852	8.844	0.802	0.727	7.646
75	226.119	255	0	255	255	255	209.572	94.389	209.572	94.389	62.491	200.968	83.226	18.065	20.645	19.955	14.428	109.23	0.728	21.049	57660.2	255	NA	NA	100	554115	642	259	105.101	14.426	1.383	0.723	0.92	650	258	3.618	1.459	0.85	0.606	6	245.786	58.358	10.415	0.884	0.802	8.43	0.843	0.822	8.329
76	834.755	255	0	255	255	255	103.371	103.931	103.371	103.931	118.504	86.774	86.129	33.871	36.452	40.542	26.216	133.013	0.747	43.567	212863	255	NA	NA	100	2045610	271	279	135.3	28.145	1.547	0.647	0.928	306	267	7.044	1.548	0.804	0.676	8	899.791	111.66	14.813	0.873	0.788	8.307	0.826	0.786	8.063
77	346.826	255	0	255	255	255	148.479	99.998	148.479	99.998	81.749	137.742	86.129	20.968	29.355	30.634	14.415	115.503	0.652	31.641	88440.7	255	NA	NA	100	849915	439	267	113.429	15.548	2.125	0.471	0.925	439	267	4.243	2.035	0.686	0.563	6	374.974	72.082	13.625	0.821	0.719	7.699	0.718	0.558	6.382
78	245.369	255	0	255	255	255	161.943	96.908	161.943	96.908	62.98	153.226	87.097	17.742	20.645	21.146	14.774	117.09	0.777	22.164	62569.2	255	NA	NA	100	601290	483	270	111.337	14.837	1.431	0.699	0.952	483	270	3.896	1.494	0.836	0.67	6	257.7	59.756	10.497	0.92	0.857	8.885	0.849	0.817	8.328
79	146.202	255	0	255	255	255	270.882	95.039	270.882	95.039	48.649	264.516	87.419	11.935	16.129	15.815	11.77	89.436	0.776	16.889	37281.5	255	NA	NA	100	358275	830	317	61.477	11.836	1.344	0.744	0.951	846	271	3.005	1.427	0.863	0.759	5	153.798	46.164	9.73	0.945	0.898	9.211	0.863	0.847	8.551
80	369.719	255	0	255	255	255	138.945	109.568	138.945	109.568	85.131	128.71	92.903	20.968	31.613	33.361	14.111	115.739	0.641	34.227	94278.4	255	NA	NA	100	906015	415	288	113.908	14.889	2.364	0.423	0.932	415	288	4.343	2.299	0.65	0.558	6	396.878	74.157	14.189	0.811	0.707	7.587	0.673	0.449	5.613
81	265.036	255	0	255	255	255	234.702	103.672	234.702	103.672	66.929	224.516	93.226	19.677	20.968	24.12	13.991	126.112	0.744	24.694	67584.3	255	NA	NA	100	649485	707	290	123.275	15.35	1.724	0.58	0.909	713	289	3.96	1.609	0.762	0.642	6	291.519	63.556	11.155	0.896	0.82	8.577	0.811	0.761	7.858
82	148.491	255	0	255	255	255	198.482	101.263	198.482	101.263	48.897	190.968	93.548	14.839	16.129	16.847	11.223	119.191	0.78	17.458	37865.2	255	NA	NA	100	363885	603	290	117.512	11.163	1.501	0.666	0.936	603	290	3.037	1.564	0.816	0.62	5	158.637	46.884	9.779	0.947	0.902	9.249	0.831	0.786	8.086
83	259.938	255	0	255	255	255	190.229	110.014	190.229	110.014	65.372	182.258	98.065	17.419	22.258	22.392	14.78	116.282	0.764	23.566	66284.1	255	NA	NA	100	636990	578	304	109.179	16.65	1.515	0.66	0.933	578	304	3.976	1.415	0.812	0.67	6	278.512	62.122	10.895	0.911	0.843	8.768	0.856	0.848	8.516
84	118.314	255	0	255	255	255	250.102	105.897	250.102	105.897	44.478	243.871	98.065	11.613	15.161	15.869	9.493	57.388	0.752	16.935	30170.1	255	NA	NA	100	289935	756	345	49.635	10.672	1.672	0.598	0.91	779	304	2.66	1.587	0.773	0.672	4	129.969	42.437	11.12	0.978	0.957	9.673	0.813	0.769	7.91
85	234.027	255	0	255	255	255	281.96	106.504	281.96	106.504	63.312	272.903	98.065	18.71	18.387	18.669	15.961	70.659	0.734	21.383	59676.9	255	NA	NA	100	573495	859	359	56.07	17.012	1.17	0.855	0.898	888	304	3.696	1.257	0.925	0.68	6	260.51	60.081	10.552	0.888	0.809	8.486	0.866	0.911	8.884
86	263.476	255	0	255	255	255	174.644	109.08	174.644	109.08	65.496	164.194	98.71	18.71	22.258	19.934	16.829	96.055	0.772	22.778	67186.3	255	NA	NA	100	645660	531	306	102.265	18.409	1.184	0.844	0.918	531	306	4.023	1.237	0.919	0.633	5	286.889	63.05	13.099	0.941	0.892	9.17	0.875	0.92	8.971
87	237.253	255	0	255	255	255	221.602	109.146	221.602	109.146	61.044	212.581	99.677	18.387	18.71	19.757	15.29	122.64	0.8	20.402	60499.5	255	NA	NA	100	581400	666	315	124.695	15.408	1.292	0.774	0.934	680	309	3.887	1.324	0.88	0.69	6	254.006	59.326	10.174	0.935	0.882	9.088	0.885	0.899	8.921
88	145.786	255	0	255	255	255	77.838	110.39	77.838	110.39	48.082	71.613	101.935	11.613	16.774	17.983	10.322	109.031	0.792	18.612	37175.3	255	NA	NA	100	357255	231	316	115.677	10.812	1.742	0.574	0.951	231	316	3.032	1.721	0.758	0.748	4	153.226	46.078	12.02	0.996	0.991	9.933	0.802	0.72	7.607
89	125.598	255	0	255	255	255	265.1	110.387	265.1	110.387	52.123	255.484	102.581	17.742	14.839	20.44	7.824	35.564	0.581	20.364	32027.6	255	NA	NA	100	307785	797	363	40.503	9.661	2.613	0.383	0.833	830	318	2.41	2.108	0.619	0.477	6	150.728	45.701	8.687	0.751	0.641	6.956	0.673	0.512	5.921
90	259.521	255	0	255	255	255	294.395	113.575	294.395	113.575	68.155	285.161	102.581	20	22.581	20.805	15.882	64.325	0.702	23.663	66177.9	255	NA	NA	100	635970	893	388	62.387	17.831	1.31	0.763	0.885	905	318	3.808	1.327	0.874	0.575	4	293.34	63.755	17.039	0.942	0.894	9.181	0.84	0.868	8.542
91	71.488	255	0	255	255	255	208.365	108.087	208.365	108.087	32.552	202.903	103.548	10.645	9.032	10.146	8.972	9.197	0.848	10.82	18229.4	255	NA	NA	100	175185	629	336	169.695	9.032	1.131	0.884	0.94	639	321	2.196	1.198	0.94	0.744	4	76.067	32.466	8.138	0.963	0.921	9.415	0.918	0.968	9.429
92	177.107	255	0	255	255	255	88.986	115.891	88.986	115.891	55.994	82.903	105.484	13.226	20.645	20.866	10.807	113.043	0.71	22.246	45162.3	255	NA	NA	100	434010	257	329	119.539	12.337	1.931	0.518	0.926	265	327	3.163	1.803	0.72	0.649	6	191.311	51.487	9.332	0.87	0.783	8.262	0.763	0.663	7.133
93	243.496	255	0	255	255	255	164.857	118.626	164.857	118.626	66.454	154.516	107.419	20.645	21.935	25.287	12.261	130.388	0.693	25.41	62091.6	255	NA	NA	100	596700	493	333	123.085	12.177	2.062	0.485	0.921	493	333	3.664	2.087	0.696	0.538	5	264.36	60.523	13.291	0.883	0.801	8.42	0.719	0.552	6.356
94	369.095	255	0	255	255	255	128.985	121.355	128.985	121.355	79.057	118.71	108.065	22.258	26.774	28.601	16.431	119.409	0.742	29.735	94119.1	255	NA	NA	100	904485	375	335	118.511	16.435	1.741	0.574	0.94	375	335	4.669	1.809	0.758	0.619	6	392.664	73.763	13.176	0.895	0.818	8.564	0.778	0.675	7.262
95	53.486	255	0	255	255	255	273.459	114.713	273.459	114.713	30.838	270.645	108.71	6.129	11.935	11.865	5.74	80.547	0.707	12.452	13638.9	255	NA	NA	100	131070	839	374	73.443	6.118	2.067	0.484	0.917	847	337	1.734	2.035	0.696	0.731	2	58.325	28.428	15.419	NA	NA	NA	NA	NA	NA
96	100.728	255	0	255	255	255	211.525	116.971	211.525	116.971	42.667	204.194	110.645	13.226	13.226	12.804	10.017	132.103	0.695	14.516	25685.7	255	NA	NA	100	246840	636	348	126.87	10.188	1.278	0.782	0.883	661	343	2.361	1.425	0.885	0.576	5	114.047	39.753	8.533	0.885	0.804	8.444	0.834	0.831	8.323
97	762.539	255	0	255	255	255	236.577	124.446	236.577	124.446	122.218	214.194	111.613	42.903	24.839	43.06	22.548	10.589	0.642	43.435	194447	255	NA	NA	100	1868640	664	385	8.973	24.33	1.91	0.524	0.902	756	346	6.239	1.785	0.724	0.716	11	845.577	108.244	11.111	0.769	0.66	7.141	0.76	0.66	7.099
98	216.441	255	0	255	255	255	310.539	121.547	310.539	121.547	56.906	300.323	113.871	19.355	15.484	19.432	14.182	153.69	0.84	20.312	55192.5	255	NA	NA	100	530400	931	371	159.55	15.016	1.37	0.73	0.961	947	353	3.803	1.353	0.854	0.722	3	225.182	55.859	18.969	0.848	0.611	7.296	0.889	0.892	8.903
99	305.307	255	0	255	255	255	200.705	126.877	200.705	126.877	71.837	191.29	114.516	20	24.516	23.488	16.55	65.604	0.743	24.989	77853.3	255	NA	NA	100	748170	617	431	78.835	17.456	1.419	0.705	0.916	629	355	4.25	1.432	0.839	0.623	5	333.299	67.958	14.367	0.921	0.86	8.906	0.849	0.839	8.443
100	524.766	255	0	255	255	255	165.186	133.743	165.186	133.743	109.342	148.065	115.484	33.871	34.516	42.937	15.561	139.224	0.552	43.795	133815	255	NA	NA	100	1285965	465	359	135	18.244	2.759	0.362	0.852	470	358	4.799	2.4	0.602	0.449	8	615.973	92.386	13.668	0.689	0.582	6.354	0.622	0.381	5.016
101	299.688	255	0	255	255	255	183.801	127.008	183.801	127.008	70.168	173.226	115.484	20.323	23.548	21.254	17.953	95.91	0.765	23.628	76420.4	255	NA	NA	100	734400	564	358	94.699	18.756	1.184	0.845	0.92	564	358	4.271	1.26	0.919	0.626	6	325.755	67.185	11.695	0.911	0.843	8.773	0.885	0.92	9.028
102	155.775	255	0	255	255	255	281.705	125.548	281.705	125.548	51.653	274.516	116.452	13.226	17.419	15.348	12.923	77.272	0.734	17.494	39722.7	255	NA	NA	100	381735	878	361	95.29	13.192	1.188	0.842	0.918	878	361	3.016	1.326	0.918	0.676	4	169.667	48.487	12.913	0.965	0.934	9.498	0.868	0.883	8.753
103	83.143	255	0	255	255	255	261.481	121.843	261.481	121.843	40.561	255.806	117.097	12.903	10.323	12.311	8.599	15.398	0.635	14.289	21201.4	255	NA	NA	100	203745	794	395	28.301	9.615	1.432	0.698	0.857	806	363	2.05	1.486	0.836	0.624	3	97.035	36.668	13.52	0.976	0.95	9.627	0.793	0.782	7.874
104	186.264	255	0	255	255	255	103.117	124.937	103.117	124.937	52.722	94.194	117.742	17.097	14.839	17.523	13.534	150.363	0.842	18.726	47497.4	255	NA	NA	100	456450	299	366	132.207	13.484	1.295	0.772	0.955	314	365	3.533	1.389	0.879	0.734	4	195.057	51.988	13.181	0.966	0.928	9.468	0.88	0.876	8.777
105	156.816	255	0	255	255	255	81.98	126.006	81.98	126.006	49.307	74.194	119.032	16.129	14.194	16.659	11.985	143.182	0.811	17.742	39988	255	NA	NA	100	384285	238	369	126.87	12.774	1.39	0.719	0.949	238	369	3.18	1.389	0.848	0.685	5	165.297	47.858	9.861	0.967	0.937	9.522	0.874	0.87	8.718
106	488.45	255	0	255	255	255	291.987	139.436	291.987	139.436	105.601	280.323	120.323	24.516	39.677	41.369	15.033	72.094	0.55	41.165	124555	255	NA	NA	100	1196970	896	496	74.548	17.138	2.752	0.363	0.829	925	373	4.625	2.402	0.603	0.502	7	589.543	90.382	15.086	0.699	0.591	6.447	0.622	0.387	5.046
107	240.271	255	0	255	255	255	119.708	132.373	119.708	132.373	65.15	111.29	120.968	18.065	22.258	23.854	12.825	120.406	0.711	24.586	61269	255	NA	NA	100	588795	346	381	128.073	13.788	1.86	0.538	0.904	366	375	3.688	1.783	0.733	0.598	6	265.661	60.672	10.858	0.871	0.784	8.276	0.771	0.68	7.255
108	176.171	255	0	255	255	255	70.418	131.934	70.418	131.934	55.068	64.516	122.258	12.903	18.71	19.051	11.774	89.37	0.73	19.325	44923.5	255	NA	NA	100	431715	211	379	104.5	12.903	1.618	0.618	0.925	211	379	3.199	1.498	0.786	0.73	3	190.427	51.368	18.356	0.91	0.793	8.513	0.836	0.806	8.21
109	136.524	255	0	255	255	255	213.531	132.897	213.531	132.897	48.74	206.452	124.194	14.194	16.129	15.456	11.247	119.953	0.722	17.621	34813.7	255	NA	NA	100	334560	656	385	113.749	12.262	1.374	0.728	0.941	656	385	2.801	1.437	0.853	0.596	3	145.057	44.833	16.247	0.915	0.806	8.603	0.839	0.823	8.311
110	295.734	255	0	255	255	255	147.091	135.556	147.091	135.556	70.357	135.484	124.516	22.581	20.968	24.198	15.561	128.617	0.751	25.425	75412.1	255	NA	NA	100	724710	438	387	125.707	15.96	1.555	0.643	0.939	449	386	4.203	1.593	0.802	0.625	6	314.881	66.054	11.726	0.901	0.828	8.644	0.822	0.768	7.948
111	164.828	255	0	255	255	255	262.9	131.357	262.9	131.357	51.569	253.548	124.839	19.032	14.839	16.972	12.366	17.913	0.779	19.13	42031.2	255	NA	NA	100	403920	786	408	5.807	13.146	1.373	0.729	0.931	818	387	3.196	1.455	0.854	0.584	5	177.003	49.524	10.314	0.946	0.901	9.234	0.848	0.831	8.392
112	1043.6	255	0	255	255	255	111.55	150.805	111.55	150.805	169.447	87.742	125.806	48.387	49.355	59.913	22.178	134.151	0.457	64.883	266118	255	NA	NA	100	2557395	281	392	131.775	28.247	2.701	0.37	0.817	288	390	6.159	2.297	0.608	0.437	9	1278.1	133.078	18.827	0.551	0.476	5.136	0.586	0.362	4.743
113	659.521	255	0	255	255	255	309.064	143.442	309.064	143.442	107.034	295.484	127.742	29.355	32.903	35.402	23.72	57.344	0.723	37.382	168178	255	NA	NA	100	1616190	917	486	50.954	24.092	1.492	0.67	0.93	945	396	6.162	1.552	0.819	0.683	4	709.053	99.121	26.759	0.958	0.921	9.396	0.825	0.78	8.026
114	184.391	255	0	255	255	255	278.482	140.48	278.482	140.48	59.506	272.581	129.677	11.613	22.258	21.787	10.776	96.767	0.654	23.086	47019.8	255	NA	NA	100	451860	849	402	105.396	11.279	2.022	0.495	0.942	849	402	3.099	2.047	0.703	0.713	5	195.681	52.071	11.901	0.85	0.757	8.035	0.719	0.552	6.356
115	183.975	255	0	255	255	255	253.618	140.035	253.618	140.035	57.33	243.548	131.613	18.065	18.065	21.424	10.934	133.387	0.703	22.183	46913.6	255	NA	NA	100	450840	756	416	139.128	11.286	1.959	0.51	0.911	777	408	3.209	1.966	0.714	0.564	5	202.029	52.909	11.466	0.891	0.813	8.523	0.739	0.604	6.712
116	295.109	255	0	255	255	255	82.819	143.779	82.819	143.779	71.791	74.194	131.935	18.065	24.839	23.894	15.726	94.16	0.72	25.402	75252.9	255	NA	NA	100	723180	241	409	107.745	16.423	1.519	0.658	0.926	241	409	4.111	1.547	0.811	0.658	5	318.834	66.467	14.358	0.904	0.832	8.679	0.824	0.782	8.032
117	219.875	255	0	255	255	255	268.564	144.755	268.564	144.755	61.989	260.968	131.935	14.516	22.903	21.22	13.193	89.202	0.719	23.398	56068.2	255	NA	NA	100	538815	825	479	74.814	14.071	1.608	0.622	0.937	841	409	3.547	1.663	0.788	0.661	6	234.599	57.015	10.332	0.877	0.793	8.349	0.797	0.727	7.624
118	192.82	255	0	255	255	255	136.788	143.769	136.788	143.769	61.846	127.097	134.516	17.742	20.645	22.756	10.789	127.616	0.633	23.801	49169.1	255	NA	NA	100	472515	402	419	122.829	12.061	2.109	0.474	0.843	411	417	3.118	1.973	0.689	0.526	6	228.72	56.296	10.308	0.804	0.699	7.51	0.71	0.585	6.475
119	280.853	255	0	255	255	255	190.84	145.698	190.84	145.698	65.782	181.29	135.161	18.065	20.968	20.283	17.63	88.683	0.816	21.699	71617.6	255	NA	NA	100	688245	565	432	131.987	17.922	1.15	0.869	0.944	592	419	4.269	1.211	0.932	0.741	5	297.502	64.205	13.156	0.97	0.943	9.567	0.913	0.954	9.333
120	251.093	255	0	255	255	255	244.275	146.443	244.275	146.443	67.196	235.806	135.806	19.032	21.613	23.087	13.848	130.703	0.699	25.681	64028.6	255	NA	NA	100	615315	731	421	122.692	16.105	1.667	0.6	0.907	731	421	3.737	1.595	0.774	0.61	3	276.847	61.936	22.399	0.93	0.844	8.872	0.795	0.747	7.709
121	248.283	255	0	255	255	255	71.331	151.811	71.331	151.811	67.906	63.226	140.968	16.774	22.903	24.598	12.852	114.619	0.677	25.977	63312.2	255	NA	NA	100	608430	203	437	118.156	13.955	1.914	0.522	0.902	203	437	3.656	1.862	0.723	0.646	2	275.338	61.767	33.953	NA	NA	NA	NA	NA	NA
122	245.265	255	0	255	255	255	165.359	151.941	165.359	151.941	65.482	156.452	140.968	17.742	21.613	23.39	13.351	122.534	0.719	25.054	62542.7	255	NA	NA	100	601035	491	437	124.509	15.425	1.752	0.571	0.934	491	437	3.746	1.624	0.755	0.64	6	262.643	60.326	10.914	0.877	0.793	8.347	0.8	0.74	7.699
123	172.841	255	0	255	255	255	130.075	151.219	130.075	151.219	52.547	121.935	142.581	16.452	17.097	18.265	12.048	137.187	0.787	19.043	44074.4	255	NA	NA	100	423555	391	442	116.131	12.257	1.516	0.66	0.945	391	442	3.289	1.554	0.812	0.614	4	182.987	50.354	13.137	0.999	0.998	9.988	0.835	0.792	8.136
124	258.377	255	0	255	255	255	152.044	155.167	152.044	155.167	64.537	142.903	145.484	18.387	20.968	21.783	15.102	115.043	0.78	22.11	65886.1	255	NA	NA	100	633165	450	452	113.199	15.888	1.442	0.693	0.949	453	451	4.004	1.392	0.833	0.67	5	272.269	61.422	12.907	0.947	0.901	9.241	0.871	0.864	8.675
125	218.522	255	0	255	255	255	95.155	155.746	95.155	155.746	61.357	85.806	146.452	17.419	19.677	19.064	14.595	113.447	0.729	20.811	55723.2	255	NA	NA	100	535500	287	454	108.997	16.516	1.306	0.766	0.909	287	454	3.561	1.26	0.875	0.638	2	240.322	57.706	30.679	NA	NA	NA	NA	NA	NA
126	222.477	255	0	255	255	255	180.583	158.333	180.583	158.333	62.256	172.903	147.097	14.839	22.581	21.311	13.292	107.217	0.721	23.315	56731.5	255	NA	NA	100	545190	558	456	104.421	14.572	1.603	0.624	0.938	558	456	3.574	1.6	0.79	0.664	6	237.253	57.337	10.376	0.879	0.795	8.37	0.809	0.754	7.814
127	210.302	255	0	255	255	255	257.56	158.701	257.56	158.701	58.888	249.677	149.032	16.129	20.645	20.076	13.337	72.47	0.762	21.205	53627	255	NA	NA	100	515355	794	526	76.809	13.761	1.505	0.664	0.941	805	462	3.571	1.541	0.815	0.632	5	223.517	55.652	11.778	0.935	0.881	9.08	0.834	0.793	8.136
128	210.51	255	0	255	255	255	280.975	161.491	280.975	161.491	58.197	272.258	151.935	17.097	18.71	20.709	12.943	126.836	0.781	21.526	53680	255	NA	NA	100	515865	854	471	119.638	14.514	1.6	0.625	0.938	854	471	3.617	1.483	0.791	0.658	7	224.402	55.762	8.314	0.908	0.838	8.729	0.845	0.821	8.329
129	240.166	255	0	255	255	255	316.485	164.472	316.485	164.472	63.846	309.355	153.226	15.161	22.903	22.442	13.626	74.536	0.74	23.228	61242.5	255	NA	NA	100	588540	973	546	80.407	13.941	1.647	0.607	0.93	984	475	3.762	1.666	0.779	0.692	4	258.116	59.804	15.962	0.97	0.943	9.564	0.804	0.735	7.695
130	238.293	255	0	255	255	255	268.19	166.242	268.19	166.242	63.247	260	154.839	16.129	22.581	22.053	13.758	82.149	0.749	23.266	60764.8	255	NA	NA	100	583950	822	550	73.072	15.074	1.603	0.624	0.944	825	480	3.768	1.543	0.79	0.654	6	252.549	59.156	10.541	0.899	0.825	8.624	0.829	0.787	8.081
131	248.283	255	0	255	255	255	142.951	166.334	142.951	166.334	64.081	134.516	155.484	17.097	21.935	22.445	14.084	119.668	0.76	24.107	63312.2	255	NA	NA	100	608430	430	482	114.507	15.691	1.594	0.627	0.949	430	482	3.875	1.536	0.792	0.662	6	261.759	60.225	10.68	0.907	0.838	8.726	0.83	0.789	8.094
132	225.494	255	0	255	255	255	194.231	166.031	194.231	166.031	63.234	186.774	155.806	15.484	21.29	22.161	12.956	113.879	0.709	24.01	57501	255	NA	NA	100	552585	583	485	120.7	14.136	1.71	0.585	0.945	600	483	3.566	1.699	0.765	0.684	3	238.709	57.512	21.078	0.924	0.828	8.758	0.789	0.708	7.485
133	255.047	255	0	255	255	255	300.442	165.555	300.442	165.555	66.773	289.355	156.774	20.645	19.355	23.02	14.107	152.186	0.719	23.709	65036.9	255	NA	NA	100	625005	897	497	146.094	15.613	1.632	0.613	0.925	915	486	3.82	1.519	0.783	0.638	6	275.651	61.802	11.129	0.877	0.793	8.347	0.829	0.794	8.111
134	483.455	255	0	255	255	255	158.987	177.455	158.987	177.455	95.505	149.032	160.645	20	33.548	34.237	17.979	74.968	0.666	34.012	123281	255	NA	NA	100	1184730	463	591	54.652	18.963	1.904	0.525	0.9	501	498	5.062	1.794	0.725	0.721	7	537.045	86.264	13.644	0.817	0.715	7.659	0.763	0.665	7.141
135	250.572	255	0	255	255	255	177.274	173.531	177.274	173.531	66.962	169.032	161.935	17.097	22.903	24.4	13.076	127.282	0.702	26.906	63895.9	255	NA	NA	100	614040	525	505	127.694	13.987	1.866	0.536	0.944	533	502	3.742	1.924	0.732	0.64	5	265.348	60.636	13.392	0.89	0.812	8.512	0.743	0.61	6.769
136	234.964	255	0	255	255	255	295.421	177.353	295.421	177.353	64.159	286.129	167.097	18.71	20.645	22.441	13.331	136.338	0.717	24.001	59915.7	255	NA	NA	100	575790	897	518	126.254	14.262	1.683	0.594	0.912	897	518	3.662	1.683	0.771	0.608	6	257.753	59.762	10.693	0.876	0.791	8.332	0.792	0.723	7.573
137	407.284	255	0	255	255	255	280.012	185.215	280.012	185.215	95.421	270	168.71	18.387	35.484	35.02	14.808	95.501	0.562	36.389	103857	255	NA	NA	100	998070	857	523	102.804	17.685	2.365	0.423	0.826	857	523	4.268	2.058	0.65	0.624	6	493.08	82.658	15.904	0.73	0.62	6.748	0.674	0.525	5.992
138	156.608	255	0	255	255	255	257.624	179.144	257.624	179.144	53.413	250.645	169.355	14.194	19.032	18.539	10.756	64.938	0.69	20.427	39935	255	NA	NA	100	383775	782	584	68.703	11.252	1.724	0.58	0.914	803	525	2.932	1.815	0.762	0.58	5	171.384	48.732	10.683	0.88	0.798	8.39	0.762	0.659	7.104
139	62.955	255	0	255	255	255	188.057	176.331	188.057	176.331	36.156	184.839	169.677	7.097	14.194	13.623	5.884	95.173	0.605	14.372	16053.6	255	NA	NA	100	154275	577	526	99.039	6.968	2.315	0.432	0.89	577	526	1.741	2.062	0.657	0.625	3	70.707	31.301	12.052	1	0.999	9.993	0.69	0.528	6.094
140	175.65	255	0	255	255	255	321.1	182.469	321.1	182.469	54.736	314.516	172.258	13.226	20	19.539	11.446	100.105	0.737	20.21	44790.8	255	NA	NA	100	430440	987	596	81.741	12.256	1.707	0.586	0.934	993	534	3.209	1.649	0.765	0.664	2	188.085	51.051	27.368	NA	NA	NA	NA	NA	NA
141	246.41	255	0	255	255	255	141.364	183.073	141.364	183.073	64.616	132.903	172.903	16.129	22.581	21.803	14.39	121.448	0.742	24.088	62834.5	255	NA	NA	100	603840	422	536	110.376	16.129	1.515	0.66	0.928	422	536	3.813	1.493	0.812	0.677	4	265.557	60.66	16.154	0.971	0.944	9.576	0.83	0.804	8.171
142	214.984	255	0	255	255	255	310.837	185.462	310.837	185.462	62.445	303.871	173.871	14.194	23.226	23.39	11.702	107.212	0.693	23.575	54821	255	NA	NA	100	526830	957	539	106.699	12.753	1.999	0.5	0.917	957	539	3.443	1.849	0.707	0.652	6	234.495	57.002	10.408	0.856	0.764	8.099	0.758	0.647	7.029
143	295.109	255	0	255	255	255	173.744	188.732	173.744	188.732	72.058	164.839	176.452	18.065	24.839	24.881	15.102	123.714	0.714	26.776	75252.9	255	NA	NA	100	723180	522	547	111.93	16.765	1.648	0.607	0.92	522	547	4.095	1.597	0.779	0.658	2	320.915	66.684	36.029	NA	NA	NA	NA	NA	NA
144	193.652	255	0	255	255	255	267.445	187.031	267.445	187.031	55.381	259.677	177.419	14.516	19.032	18.138	13.594	85.378	0.793	19.252	49381.4	255	NA	NA	100	474555	827	609	81.327	14.516	1.334	0.749	0.93	829	550	3.497	1.326	0.866	0.701	4	208.324	53.727	13.845	0.995	0.99	9.923	0.882	0.898	8.897
145	257.336	255	0	255	255	255	230.138	190.387	230.138	190.387	62.302	219.677	181.613	20	18.71	19.733	16.604	166.999	0.833	21.015	65620.7	255	NA	NA	100	630615	681	596	17.879	17.417	1.188	0.841	0.95	712	563	4.13	1.207	0.917	0.688	3	270.968	61.275	20.767	0.852	0.622	7.37	0.916	0.961	9.383
146	137.253	255	0	255	255	255	245.686	189.466	245.686	189.466	46.713	240	182.258	11.935	15.161	14.958	11.683	72.687	0.79	16.302	34999.5	255	NA	NA	100	336345	753	610	62.928	11.935	1.28	0.781	0.927	773	565	2.938	1.366	0.884	0.759	5	148.075	45.297	9.343	0.954	0.914	9.34	0.873	0.879	8.761
147	174.922	255	0	255	255	255	291.396	191.44	291.396	191.44	53.211	285.161	182.581	13.548	18.065	18.22	12.224	89.241	0.776	18.771	44605.1	255	NA	NA	100	428655	894	566	109.058	13.057	1.49	0.671	0.953	894	566	3.287	1.438	0.819	0.715	4	183.559	50.433	13.303	0.994	0.988	9.913	0.861	0.842	8.516
148	72.425	255	0	255	255	255	255.057	191.908	255.057	191.908	35.557	249.677	186.452	10.645	11.29	13.159	7.008	45.244	0.72	13.686	18468.3	255	NA	NA	100	177480	774	608	45	7.782	1.878	0.533	0.911	797	578	2.037	1.759	0.73	0.603	4	79.501	33.19	8.889	0.955	0.917	9.36	0.776	0.69	7.333
149	192.924	255	0	255	255	255	302.52	196.719	302.52	196.719	55.583	294.839	186.774	15.484	19.677	18.283	13.435	85.261	0.785	19.743	49195.6	255	NA	NA	100	472770	938	579	94.686	14.077	1.361	0.735	0.948	938	579	3.471	1.403	0.857	0.633	5	203.538	53.107	11.117	0.95	0.907	9.288	0.867	0.859	8.632
150	202.081	255	0	255	255	255	154.325	198.76	154.325	198.76	57.551	144.194	190.968	18.71	16.452	18.096	14.218	155.528	0.767	19.783	51530.7	255	NA	NA	100	495210	447	607	155.943	15.407	1.273	0.786	0.935	461	592	3.511	1.284	0.886	0.656	4	216.025	54.711	14.388	0.988	0.976	9.82	0.882	0.907	8.944
151	562.955	255	0	255	255	255	26.252	209.864	26.252	209.864	122.245	10	191.29	32.581	39.677	45.886	15.621	123.221	0.473	45.622	143554	255	NA	NA	100	1379550	33	606	134.427	19.426	2.938	0.34	0.817	55	593	4.605	2.349	0.583	0.435	1	689.178	97.722	122.245	NA	NA	NA	NA	NA	NA
152	188.658	255	0	255	255	255	220.556	201.263	220.556	201.263	54.247	212.258	192.581	17.419	16.129	16.657	14.421	148.319	0.806	18.047	48107.7	255	NA	NA	100	462315	658	613	151.144	15.654	1.155	0.866	0.95	679	597	3.478	1.153	0.93	0.671	3	198.492	52.444	18.082	0.866	0.668	7.669	0.906	0.96	9.328
153	189.698	255	0	255	255	255	236.865	203.829	236.865	203.829	56.418	228.387	194.516	16.774	18.71	19.206	12.576	51.502	0.749	20.127	48373	255	NA	NA	100	464865	723	661	68.369	13.804	1.527	0.655	0.92	741	603	3.362	1.458	0.809	0.604	6	206.295	53.465	9.403	0.9	0.826	8.627	0.844	0.828	8.361
154	226.119	255	0	255	255	255	249.78	207.644	249.78	207.644	63.182	240.645	196.129	18.387	21.29	19.23	14.972	106.519	0.712	21.351	57660.2	255	NA	NA	100	554115	768	674	85.668	16.452	1.284	0.779	0.895	772	608	3.579	1.298	0.882	0.578	5	252.758	59.18	12.636	0.898	0.823	8.604	0.856	0.887	8.719
155	181.27	255	0	255	255	255	311.65	206.644	311.65	206.644	55.114	304.516	196.774	14.194	18.71	18.163	12.707	72.996	0.75	19.505	46223.7	255	NA	NA	100	444210	944	660	55.784	13.439	1.429	0.7	0.937	975	610	3.289	1.451	0.836	0.683	5	193.497	51.78	11.023	0.926	0.867	8.966	0.85	0.83	8.4
156	272.112	255	0	255	255	255	142.789	209.717	142.789	209.717	68.298	132.581	197.097	20	21.613	19.923	17.39	36.063	0.733	22.465	69388.7	255	NA	NA	100	666825	429	678	74.168	18.736	1.146	0.873	0.893	447	611	3.984	1.199	0.934	0.63	5	304.682	64.975	13.66	0.914	0.848	8.808	0.872	0.933	9.023
157	340.271	255	0	255	255	255	123.505	211.633	123.505	211.633	83.873	113.226	198.71	19.677	28.71	26.723	16.212	102.94	0.608	28.969	86769	255	NA	NA	100	833850	372	616	97.679	18.593	1.648	0.607	0.847	372	616	4.057	1.558	0.779	0.602	5	401.613	74.598	16.775	0.807	0.703	7.55	0.777	0.746	7.613
158	215.193	255	0	255	255	255	294.196	208.576	294.196	208.576	58.874	284.516	200.645	20	15.161	20.065	13.655	156.782	0.78	21.39	54874.1	255	NA	NA	100	527340	882	634	156.915	15.161	1.469	0.681	0.922	909	622	3.655	1.411	0.825	0.71	5	233.299	56.857	11.775	0.947	0.902	9.246	0.857	0.854	8.554
159	119.667	255	0	255	255	255	108.056	211.861	108.056	211.861	51.542	103.226	202.258	10.323	20.323	19.758	7.712	73.458	0.566	21.136	30515.1	255	NA	NA	100	293250	329	690	74.055	8.592	2.562	0.39	0.875	343	627	2.322	2.46	0.625	0.57	2	136.733	43.527	25.771	NA	NA	NA	NA	NA	NA
160	219.875	255	0	255	255	255	161.696	213.238	161.696	213.238	60.021	151.935	204.194	19.677	17.419	20.246	13.827	149.097	0.767	21.064	56068.2	255	NA	NA	100	538815	474	644	139.97	15.043	1.464	0.683	0.944	502	633	3.663	1.4	0.826	0.641	4	233.038	56.825	15.005	0.988	0.977	9.823	0.865	0.857	8.608
161	229.24	255	0	255	255	255	224.958	216.337	224.958	216.337	65.671	215.161	206.774	18.065	21.29	20.389	14.315	106.65	0.668	22.521	58456.3	255	NA	NA	100	561765	668	648	128.019	15.085	1.424	0.702	0.907	705	641	3.491	1.493	0.838	0.596	5	252.809	59.186	13.134	0.862	0.772	8.173	0.82	0.791	8.054
162	150.364	255	0	255	255	255	113.503	219.325	113.503	219.325	54.736	106.129	208.71	13.871	19.355	18.816	10.175	69.809	0.631	20.057	38342.9	255	NA	NA	100	368475	330	703	62.199	11.533	1.849	0.541	0.865	352	647	2.747	1.739	0.735	0.56	3	173.777	49.071	18.245	0.979	0.957	9.68	0.755	0.677	7.158
163	222.893	255	0	255	255	255	214.865	222.882	214.865	222.882	61.781	206.774	210.645	16.452	23.226	21.84	12.994	111.809	0.734	23.792	56837.7	255	NA	NA	100	546210	661	653	102.529	13.993	1.681	0.595	0.953	661	653	3.608	1.7	0.771	0.583	3	233.923	56.933	20.594	0.908	0.786	8.47	0.793	0.713	7.528
164	244.849	255	0	255	255	255	238.535	221.138	238.535	221.138	61.279	229.677	210.645	17.742	20.645	20.115	15.499	61.779	0.819	21.281	62436.5	255	NA	NA	100	600015	729	717	75.964	15.913	1.298	0.771	0.958	744	653	3.996	1.337	0.878	0.668	6	255.515	59.502	10.213	0.948	0.903	9.257	0.891	0.897	8.938
165	223.621	255	0	255	255	255	189.058	220.156	189.058	220.156	61.533	178.387	212.258	20.323	15.806	21.078	13.508	146.661	0.742	22.675	57023.4	255	NA	NA	100	547995	560	660	140.194	15.032	1.56	0.641	0.934	577	658	3.634	1.508	0.801	0.696	3	239.438	57.6	20.511	0.903	0.772	8.375	0.831	0.8	8.156
166	160.042	255	0	255	255	255	320.088	221.673	320.088	221.673	50.141	313.548	212.903	14.516	16.129	16.655	12.235	127.99	0.8	18.047	40810.6	255	NA	NA	100	392190	980	661	118.856	13.548	1.361	0.735	0.955	982	660	3.192	1.332	0.857	0.684	2	167.586	48.189	25.071	NA	NA	NA	NA	NA	NA
167	221.124	255	0	255	255	255	307.033	222.518	307.033	222.518	58.183	299.677	213.226	15.161	18.71	19.448	14.477	110.342	0.821	20.374	56386.6	255	NA	NA	100	541875	941	661	113.318	14.52	1.343	0.744	0.949	941	661	3.8	1.403	0.863	0.78	3	232.935	56.812	19.394	0.858	0.642	7.503	0.874	0.866	8.696
168	172.633	255	0	255	255	255	254.931	222.099	254.931	222.099	51.699	246.774	214.194	15.806	15.806	15.565	14.121	162.25	0.812	16.765	44021.3	255	NA	NA	100	423045	768	675	149.982	14.78	1.102	0.907	0.947	795	664	3.339	1.134	0.952	0.691	3	182.258	50.254	17.233	0.863	0.658	7.603	0.914	0.966	9.4
169	468.366	255	0	255	255	255	152.62	226.52	152.62	226.52	91.348	137.419	215.484	31.613	23.226	30.707	19.421	176.168	0.705	32.109	119433	255	NA	NA	100	1147755	429	679	157.557	22.532	1.581	0.632	0.898	470	668	5.127	1.425	0.795	0.638	7	521.332	84.993	13.05	0.851	0.757	8.037	0.835	0.831	8.328
170	106.139	255	0	255	255	255	132.364	223.155	132.364	223.155	42.621	126.129	216.129	11.935	14.194	14.903	9.068	53.481	0.734	15.366	27065.6	255	NA	NA	100	260100	391	708	39.036	10.243	1.643	0.608	0.901	412	670	2.49	1.5	0.78	0.627	5	117.846	40.409	8.524	0.915	0.849	8.819	0.829	0.807	8.179
171	234.131	255	0	255	255	255	176.219	226.867	176.219	226.867	61.233	168.387	216.774	16.774	20	19.705	15.128	105.6	0.785	21.945	59703.4	255	NA	NA	100	573750	533	672	114.305	16.575	1.303	0.768	0.931	533	672	3.824	1.324	0.876	0.698	6	251.353	59.016	10.206	0.925	0.865	8.951	0.873	0.889	8.81
172	252.966	255	0	255	255	255	122.307	235.335	122.307	235.335	67.15	112.258	224.839	18.71	20.968	23.072	13.96	126.377	0.705	24.605	64506.2	255	NA	NA	100	619905	358	699	124.315	15.874	1.653	0.605	0.912	363	697	3.767	1.55	0.778	0.645	6	277.264	61.983	11.192	0.866	0.777	8.216	0.813	0.774	7.933
173	219.043	255	0	255	255	255	208.011	234.058	208.011	234.058	62.27	197.742	224.839	19.355	20	23.371	11.933	132.846	0.71	24.247	55855.9	255	NA	NA	100	536775	617	699	130.684	12.323	1.958	0.511	0.938	635	697	3.518	1.968	0.715	0.566	6	233.611	56.895	10.378	0.87	0.783	8.262	0.743	0.602	6.722
174	207.076	255	0	255	255	255	245.74	233.521	245.74	233.521	59.063	235.484	225.161	20	15.484	20.168	13.073	9.708	0.746	21.446	52804.4	255	NA	NA	100	507450	730	738	21.161	14.655	1.543	0.648	0.923	764	698	3.506	1.463	0.805	0.669	5	224.246	55.743	11.813	0.923	0.863	8.929	0.84	0.822	8.314
175	423.101	255	0	255	255	255	138.071	243.849	138.071	243.849	94.965	129.355	227.097	19.032	32.903	32.739	16.455	99.904	0.59	35.001	107891	255	NA	NA	100	1036830	418	704	109.938	18.679	1.99	0.503	0.852	418	704	4.455	1.874	0.709	0.676	7	496.41	82.936	13.566	0.743	0.633	6.877	0.718	0.608	6.63
176	244.849	255	0	255	255	255	225.844	236.676	225.844	236.676	62.413	215.806	227.097	19.355	19.032	21.2	14.705	35.874	0.79	22.571	62436.5	255	NA	NA	100	600015	669	754	30.964	15.838	1.442	0.694	0.925	710	704	3.923	1.425	0.833	0.665	8	264.62	60.553	7.802	0.904	0.833	8.688	0.858	0.851	8.546
177	206.764	255	0	255	255	255	191.747	234.515	191.747	234.515	58.685	181.29	227.742	20.968	14.194	19.656	13.394	170.096	0.754	21.007	52724.8	255	NA	NA	100	506685	562	733	176.479	13.974	1.468	0.681	0.951	575	706	3.523	1.503	0.825	0.695	6	217.326	54.876	9.781	0.904	0.832	8.678	0.842	0.808	8.248
178	272.008	255	0	255	255	255	45.059	240.392	45.059	240.392	67.399	36.129	228.387	19.677	22.903	24.366	14.214	130.155	0.752	24.62	69362.1	255	NA	NA	100	666570	130	708	111.523	15.283	1.714	0.583	0.946	130	708	4.036	1.611	0.764	0.604	1	287.513	63.118	67.399	NA	NA	NA	NA	NA	NA
179	236.837	255	0	255	255	255	163.666	240.554	163.666	240.554	64.316	153.226	231.613	20.323	19.677	17.97	16.781	77.252	0.719	20.708	60393.3	255	NA	NA	100	580380	502	779	71.847	18.212	1.071	0.934	0.901	519	718	3.682	1.137	0.966	0.592	5	262.748	60.339	12.863	0.904	0.832	8.678	0.865	0.927	8.963
180	261.498	255	0	255	255	255	177.298	247.812	177.298	247.812	65.417	168.387	236.129	17.097	23.226	22.152	15.03	104.493	0.768	23.546	66682.1	255	NA	NA	100	640815	544	732	99.462	16.212	1.474	0.679	0.943	544	732	3.997	1.452	0.824	0.659	6	277.367	61.994	10.903	0.913	0.847	8.8	0.852	0.833	8.424
181	207.388	255	0	255	255	255	258.309	244.92	258.309	244.92	57.238	249.355	236.774	17.097	16.774	18.981	13.912	147.145	0.795	20.14	52884	255	NA	NA	100	508215	773	746	148.092	13.649	1.364	0.733	0.948	789	734	3.623	1.476	0.856	0.723	3	218.73	55.053	19.079	0.872	0.684	7.781	0.854	0.828	8.411
182	179.501	255	0	255	255	255	189.657	248.238	189.657	248.238	60.119	181.935	238.065	14.839	20	20.927	10.921	115.67	0.624	23.531	45772.6	255	NA	NA	100	439875	564	738	123.254	11.766	1.916	0.522	0.904	564	738	2.986	2	0.722	0.605	5	198.544	52.451	12.024	0.823	0.722	7.723	0.71	0.561	6.357
183	190.323	255	0	255	255	255	202.481	246.577	202.481	246.577	55.727	194.839	238.065	17.097	17.097	16.319	14.849	27.342	0.77	18.162	48532.3	255	NA	NA	100	466395	611	791	70.278	15.097	1.099	0.91	0.938	626	738	3.415	1.203	0.954	0.651	5	202.914	53.025	11.145	0.94	0.891	9.154	0.9	0.941	9.209
184	643.704	255	0	255	255	255	246.011	256.935	246.011	256.935	122.407	232.258	238.387	30.968	37.742	33.609	24.386	101.276	0.54	38.594	164145	255	NA	NA	100	1577430	730	739	102.061	29.384	1.378	0.726	0.8	730	739	5.259	1.313	0.852	0.551	8	804.214	105.563	15.301	0.675	0.569	6.221	0.762	0.803	7.825
185	252.133	255	0	255	255	255	152.571	249.64	152.571	249.64	64.003	143.548	238.71	18.065	20.645	22.039	14.567	117.12	0.773	23.127	64294	255	NA	NA	100	617865	459	741	120.141	14.954	1.513	0.661	0.944	464	740	3.939	1.547	0.813	0.676	5	267.065	60.832	12.801	0.943	0.894	9.185	0.835	0.793	8.138
186	189.906	255	0	255	255	255	230.788	252.009	230.788	252.009	55.948	223.226	242.581	14.839	18.71	18.94	12.766	113.858	0.762	19.497	48426.1	255	NA	NA	100	465375	712	752	106.336	13.747	1.484	0.674	0.921	712	752	3.394	1.418	0.821	0.684	4	206.087	53.438	13.987	0.985	0.971	9.779	0.857	0.85	8.532
187	220.395	255	0	255	255	255	217.752	253.343	217.752	253.343	58.685	209.355	243.548	16.129	19.355	19.563	14.344	115.121	0.804	20.427	56200.8	255	NA	NA	100	540090	668	755	111.297	14.993	1.364	0.733	0.941	668	755	3.756	1.362	0.856	0.706	8	234.235	56.971	7.336	0.914	0.848	8.812	0.879	0.883	8.811
188	164.932	255	0	255	255	255	124.775	252.541	124.775	252.541	53.699	118.065	243.871	13.871	17.097	18.407	11.409	112.514	0.719	20.312	42057.8	255	NA	NA	100	404175	366	756	122.681	11.664	1.613	0.62	0.93	366	756	3.071	1.741	0.787	0.695	5	177.315	49.568	10.74	0.903	0.831	8.671	0.784	0.697	7.403
189	208.221	255	0	255	255	255	113.188	256.269	113.188	256.269	64.915	105.806	244.194	14.516	24.516	23.24	11.407	73.947	0.621	25.271	53096.3	255	NA	NA	100	510255	346	833	75.964	13.417	2.037	0.491	0.88	359	757	3.208	1.884	0.701	0.585	4	236.525	57.248	16.229	0.875	0.791	8.33	0.722	0.606	6.644
190	234.131	255	0	255	255	255	169.418	260.322	169.418	260.322	61.09	160	250.323	18.387	19.677	22.194	13.432	131.394	0.788	23.048	59703.4	255	NA	NA	100	573750	502	780	133.299	13.23	1.652	0.605	0.952	520	776	3.833	1.742	0.778	0.647	6	245.994	58.383	10.182	0.927	0.869	8.984	0.798	0.711	7.545
191	181.894	255	0	255	255	255	268.657	259.661	268.657	259.661	53.934	260.323	251.613	16.129	16.129	17.387	13.32	52.964	0.786	19.098	46382.9	255	NA	NA	100	445740	816	830	52.549	14.855	1.305	0.766	0.921	826	780	3.373	1.286	0.875	0.699	5	197.399	52.299	10.787	0.951	0.909	9.298	0.876	0.906	8.911
192	163.892	255	0	255	255	255	201.256	259.805	201.256	259.805	53.146	193.226	251.935	16.774	16.129	20.42	10.219	39.914	0.729	21.461	41792.4	255	NA	NA	100	401625	599	826	42.563	10.721	1.998	0.5	0.953	642	781	3.084	2.002	0.707	0.606	6	172.061	48.828	8.858	0.885	0.804	8.444	0.74	0.589	6.646
193	183.455	255	0	255	255	255	185.797	263.615	185.797	263.615	53.178	178.065	255.806	15.806	16.129	16.534	14.128	37.867	0.815	18.704	46781	255	NA	NA	100	449565	552	832	32.32	14.594	1.17	0.854	0.952	574	793	3.45	1.282	0.924	0.72	6	192.768	51.682	8.863	0.945	0.899	9.221	0.895	0.918	9.066
194	133.403	255	0	255	255	255	137.026	262.707	137.026	262.707	47.496	129.032	256.774	17.097	13.548	14.786	11.488	178.568	0.743	17.145	34017.7	255	NA	NA	100	326910	400	811	4.316	12.766	1.287	0.777	0.931	410	796	2.809	1.343	0.881	0.576	4	143.237	44.55	11.874	0.972	0.946	9.591	0.852	0.864	8.582
195	172.32	255	0	255	255	255	208.844	266.536	208.844	266.536	53.348	199.677	257.742	18.065	16.452	19.191	11.433	38.6	0.761	19.206	43941.7	255	NA	NA	100	422280	623	844	29.148	12.24	1.679	0.596	0.939	652	799	3.23	1.569	0.772	0.58	5	183.558	50.433	10.67	0.934	0.88	9.068	0.828	0.781	8.042
196	442.872	255	0	255	255	255	128.483	273.689	128.483	273.689	95.845	113.871	259.032	29.355	30	36.92	15.273	133.995	0.606	36.928	112932	255	NA	NA	100	1085280	365	805	128.972	17.327	2.417	0.414	0.862	374	803	4.621	2.131	0.643	0.503	8	513.84	84.38	11.981	0.749	0.639	6.94	0.683	0.511	5.974
197	376.483	255	0	255	255	255	152.642	268.601	152.642	268.601	94.49	136.774	259.032	33.226	20.645	30.185	15.88	9.209	0.53	33.415	96003.1	255	NA	NA	100	922590	424	849	6.096	19.317	1.901	0.526	0.797	460	803	3.984	1.73	0.725	0.549	8	472.581	80.921	11.811	0.662	0.559	6.107	0.706	0.642	6.74
198	210.51	255	0	255	255	255	231.84	270.604	231.84	270.604	65.593	223.226	259.355	16.452	22.581	25.595	10.472	112.068	0.615	25.246	53680	255	NA	NA	100	515865	700	804	116.565	11.03	2.444	0.409	0.876	700	804	3.209	2.289	0.64	0.567	6	240.271	57.7	10.932	0.786	0.678	7.317	0.666	0.454	5.602
199	388.345	255	0	255	255	255	281.087	276.257	281.087	276.257	86.721	270.323	262.581	22.581	27.097	27.629	17.896	74.54	0.649	28.862	99028.1	255	NA	NA	100	951660	847	898	62.003	21.023	1.544	0.648	0.849	856	814	4.478	1.373	0.805	0.635	2	457.492	79.619	43.361	NA	NA	NA	NA	NA	NA
200	191.675	255	0	255	255	255	221.907	272.789	221.907	272.789	59.33	213.871	262.903	16.129	19.677	19.86	12.288	119.098	0.684	22.407	48877.2	255	NA	NA	100	469710	676	816	120.256	12.695	1.616	0.619	0.939	683	815	3.231	1.765	0.787	0.604	6	204.162	53.188	9.888	0.849	0.755	8.016	0.772	0.675	7.237
201	161.186	255	0	255	255	255	256.915	271.503	256.915	271.503	49.45	249.355	264.516	14.516	14.839	15.144	13.552	127.939	0.828	16.653	41102.5	255	NA	NA	100	394995	776	827	135.785	13.941	1.117	0.895	0.947	790	820	3.26	1.195	0.946	0.748	4	170.135	48.554	12.363	0.974	0.945	9.596	0.914	0.964	9.39
202	158.169	255	0	255	255	255	85.382	273.448	85.382	273.448	57.376	75.806	264.839	20	17.097	23.772	8.471	144.598	0.604	22.967	40333	255	NA	NA	100	387600	235	831	150.555	9.394	2.806	0.356	0.911	245	821	2.757	2.445	0.597	0.463	2	173.622	49.049	28.688	NA	NA	NA	NA	NA	NA
203	145.161	255	0	255	255	255	269.105	273.793	269.105	273.793	48.049	262.581	266.129	13.548	15.484	15.102	12.239	74.968	0.79	16.071	37016.1	255	NA	NA	100	355725	815	864	51.52	13.264	1.234	0.81	0.93	840	825	3.021	1.212	0.9	0.692	3	156.035	46.498	16.016	0.875	0.693	7.84	0.899	0.947	9.231
204	185.64	255	0	255	255	255	194.489	275.231	194.489	275.231	52.879	186.129	266.774	16.129	16.452	16.218	14.575	131.448	0.834	17.371	47338.2	255	NA	NA	100	454920	598	827	111.801	15.366	1.113	0.899	0.937	598	827	3.511	1.131	0.948	0.7	8	198.179	52.403	6.61	0.934	0.88	9.07	0.914	0.973	9.434
205	174.298	255	0	255	255	255	110.706	276.717	110.706	276.717	52.012	102.258	267.742	16.452	16.452	15.131	14.666	13.628	0.81	16.653	44445.9	255	NA	NA	100	427125	333	881	81.085	14.66	1.032	0.969	0.943	340	830	3.351	1.136	0.985	0.644	5	184.808	50.604	10.402	0.966	0.936	9.514	0.915	0.964	9.396
206	196.254	255	0	255	255	255	177.21	276.433	177.21	276.433	56.45	168.387	268.71	17.742	16.774	16.124	15.497	22.942	0.774	18.033	50044.7	255	NA	NA	100	480930	522	854	10.305	16.326	1.04	0.961	0.932	549	833	3.477	1.105	0.98	0.659	7	210.614	54.022	8.064	0.903	0.83	8.666	0.894	0.943	9.182
207	461.811	255	0	255	255	255	151.724	290.419	151.724	290.419	105.504	141.29	269.355	19.677	40.645	37.079	15.858	92.13	0.521	40.666	117762	255	NA	NA	100	1131690	477	835	91.818	19.317	2.338	0.428	0.81	477	835	4.377	2.105	0.654	0.577	7	570.396	88.902	15.072	0.663	0.559	6.112	0.644	0.483	5.632
208	133.091	255	0	255	255	255	209.033	278.221	209.033	278.221	46.036	201.29	271.935	15.806	11.935	15.144	11.189	11.985	0.789	16.071	33938.1	255	NA	NA	100	326145	624	872	10.408	11.673	1.353	0.739	0.938	656	843	2.891	1.377	0.86	0.706	5	141.884	44.34	9.207	0.953	0.913	9.329	0.873	0.873	8.733
209	210.302	255	0	255	255	255	82.254	283.175	82.254	283.175	59.643	72.581	274.194	19.677	17.419	20.234	13.233	148.508	0.743	21.214	53627	255	NA	NA	100	515355	227	864	151.876	14.46	1.529	0.654	0.929	238	850	3.526	1.467	0.809	0.614	2	226.379	56.007	29.822	NA	NA	NA	NA	NA	NA
210	194.797	255	0	255	255	255	164.943	282.543	164.943	282.543	54.768	157.097	274.516	17.097	15.484	18.354	13.513	137.495	0.816	19.664	49673.3	255	NA	NA	100	477360	492	851	131.009	13.694	1.358	0.736	0.956	492	851	3.557	1.436	0.858	0.736	5	203.85	53.147	10.954	0.971	0.944	9.571	0.866	0.85	8.579
211	204.579	255	0	255	255	255	247.697	281.983	247.697	281.983	58.164	237.419	274.516	20.645	15.806	18.906	13.778	179.037	0.76	20.806	52167.5	255	NA	NA	100	501330	736	875	7.125	14.894	1.372	0.729	0.918	770	851	3.517	1.397	0.854	0.627	4	222.841	55.568	14.541	0.983	0.968	9.755	0.856	0.856	8.558
212	154.527	255	0	255	255	255	124.688	285.909	124.688	285.909	53.948	118.065	277.097	14.516	19.355	18.394	10.696	111.527	0.667	20.117	39404.3	255	NA	NA	100	378675	369	859	105.819	11.483	1.72	0.582	0.916	369	859	2.864	1.752	0.763	0.55	4	168.783	48.36	13.487	0.915	0.85	8.823	0.769	0.679	7.242
213	164.724	255	0	255	255	255	185.906	287.095	185.906	287.095	52.201	179.032	277.742	13.871	19.032	17.667	11.871	84.349	0.76	19.166	42004.7	255	NA	NA	100	403665	571	920	83.234	12.987	1.488	0.672	0.918	575	861	3.156	1.476	0.82	0.624	4	179.5	49.872	13.05	0.983	0.967	9.752	0.839	0.82	8.298
214	190.947	255	0	255	255	255	99.708	286.96	99.708	286.96	52.8	92.258	278.387	14.839	17.419	17.396	13.975	101.973	0.861	18.274	48691.5	255	NA	NA	100	467925	298	864	110.674	14.839	1.245	0.803	0.934	309	863	3.616	1.231	0.896	0.739	5	204.527	53.235	10.56	0.998	0.995	9.964	0.909	0.952	9.303
215	152.445	255	0	255	255	255	220.871	285.753	220.871	285.753	48.662	211.935	279.032	16.774	13.226	16.288	11.917	167.605	0.809	17.446	38873.6	255	NA	NA	100	373575	657	881	160.56	12.831	1.367	0.732	0.956	674	865	3.133	1.36	0.855	0.687	5	159.469	47.007	9.732	0.966	0.935	9.508	0.88	0.882	8.807
216	223.413	255	0	255	255	255	208.478	291.887	208.478	291.887	62.902	199.677	281.613	18.065	20	20.561	13.835	125.928	0.71	22.924	56970.3	255	NA	NA	100	547485	622	873	129.289	15.662	1.486	0.673	0.903	622	873	3.552	1.464	0.82	0.618	7	247.502	58.562	8.986	0.854	0.761	8.077	0.825	0.811	8.178
217	213.319	255	0	255	255	255	115.582	291.735	115.582	291.735	63.39	106.452	282.258	18.065	19.677	21.853	12.429	127.998	0.667	24.183	54396.5	255	NA	NA	100	522750	333	882	133.919	14.694	1.758	0.569	0.915	361	875	3.365	1.646	0.754	0.6	5	233.09	56.831	12.678	0.861	0.771	8.164	0.778	0.715	7.464
218	209.053	255	0	255	255	255	236.646	290.817	236.646	290.817	56.75	228.71	282.258	16.774	17.742	19.656	13.542	127.877	0.816	20.526	53308.5	255	NA	NA	100	512295	713	875	120.192	14.826	1.451	0.689	0.942	713	875	3.684	1.384	0.83	0.702	6	222.008	55.464	9.458	0.946	0.899	9.225	0.874	0.873	8.733
219	325.911	255	0	255	255	255	193.485	297.96	193.485	297.96	82.224	183.226	283.226	19.032	29.032	29.215	14.204	70.954	0.606	29.965	83107.2	255	NA	NA	100	798660	595	968	75.665	16.707	2.057	0.486	0.857	601	878	3.964	1.794	0.697	0.59	7	380.282	72.59	11.746	0.76	0.65	7.048	0.738	0.646	6.92
220	162.539	255	0	255	255	255	177.552	295.748	177.552	295.748	53.667	171.935	285.484	12.258	19.677	19.743	10.482	104.85	0.709	19.951	41447.5	255	NA	NA	100	398310	541	886	104.036	11.483	1.883	0.531	0.917	550	885	3.029	1.737	0.729	0.674	6	177.263	49.56	8.944	0.869	0.782	8.256	0.782	0.698	7.399
221	175.963	255	0	255	255	255	138.25	295.739	138.25	295.739	52.155	129.355	288.71	17.097	14.839	16.763	13.366	148.698	0.813	18.162	44870.4	255	NA	NA	100	431205	401	904	160.278	14.135	1.254	0.797	0.933	432	895	3.374	1.285	0.893	0.694	5	188.658	51.129	10.431	0.969	0.94	9.543	0.892	0.92	9.059
222	196.358	255	0	255	255	255	165.897	297.666	165.897	297.666	56.059	158.065	289.677	15.161	17.742	17.228	14.512	114.853	0.785	18.69	50071.3	255	NA	NA	100	481185	500	899	111.251	14.41	1.187	0.842	0.927	527	898	3.503	1.297	0.918	0.73	4	211.915	54.188	14.015	1	1	9.998	0.887	0.909	8.984
223	163.059	255	0	255	255	255	224.514	297.57	224.514	297.57	50.644	215.806	290.323	16.774	15.161	15.615	13.296	178.939	0.799	16.802	41580.1	255	NA	NA	100	399585	669	924	176.698	14.471	1.174	0.851	0.945	706	900	3.22	1.161	0.923	0.641	5	172.58	48.901	10.129	0.96	0.924	9.417	0.904	0.959	9.317
224	152.862	255	0	255	255	255	110.417	301.643	110.417	301.643	51.478	102.903	292.581	14.516	17.742	19.093	10.194	121.132	0.725	19.927	38979.7	255	NA	NA	100	374595	328	907	119.055	11.219	1.873	0.534	0.938	328	907	2.969	1.776	0.731	0.594	4	163.008	47.526	12.869	0.959	0.923	9.41	0.777	0.681	7.29
225	167.846	255	0	255	255	255	203.919	306.528	203.919	306.528	49.953	197.097	298.387	13.871	16.452	15.386	13.889	86.553	0.845	16.765	42800.7	255	NA	NA	100	411315	626	925	101.094	13.871	1.108	0.903	0.953	626	925	3.36	1.209	0.95	0.736	5	176.067	49.393	9.991	0.989	0.977	9.83	0.921	0.963	9.419
226	155.151	255	0	255	255	255	233.197	306.583	233.197	306.583	48.584	226.129	299.032	14.194	15.161	17.583	11.235	46.69	0.826	18.945	39563.5	255	NA	NA	100	380205	702	971	42.93	11.177	1.565	0.639	0.956	722	927	3.193	1.695	0.799	0.721	4	162.279	47.419	12.146	0.975	0.948	9.617	0.812	0.737	7.743
227	164.62	255	0	255	255	255	218.499	307.855	218.499	307.855	52.234	210.968	299.355	15.161	16.774	18.228	11.499	137.217	0.758	18.903	41978.1	255	NA	NA	100	403410	654	936	143.326	11.611	1.585	0.631	0.928	668	928	3.152	1.628	0.794	0.647	6	177.315	49.568	8.706	0.906	0.836	8.712	0.814	0.755	7.846
228	157.96	255	0	255	255	255	132.598	308.714	132.598	308.714	51.842	126.129	299.677	11.935	18.387	18.169	11.07	100.386	0.739	18.726	40279.9	255	NA	NA	100	387090	407	929	100.923	11.763	1.641	0.609	0.927	407	929	3.047	1.592	0.781	0.72	3	170.343	48.583	17.281	0.905	0.778	8.416	0.818	0.767	7.922
229	212.487	255	0	255	255	255	283.177	307.195	283.177	307.195	57.63	272.903	300	20.968	14.839	19.564	13.829	172.717	0.804	20.978	54184.2	255	NA	NA	100	520710	846	952	178.238	14.424	1.415	0.707	0.949	887	930	3.687	1.454	0.841	0.683	1	223.933	55.704	57.63	NA	NA	NA	NA	NA	NA
230	142.768	255	0	255	255	255	122.615	309.554	122.615	309.554	49.418	115.806	301.935	12.903	16.774	17.682	10.28	117.173	0.735	18.901	36405.8	255	NA	NA	100	349860	365	936	117.44	11.707	1.72	0.581	0.94	365	936	2.889	1.614	0.762	0.66	4	151.873	45.874	12.355	0.966	0.935	9.507	0.807	0.749	7.778
231	215.401	255	0	255	255	255	146.355	312.095	146.355	312.095	61.722	137.742	302.581	17.742	19.032	21.417	12.806	138.927	0.711	22.851	54927.2	255	NA	NA	100	527850	429	942	138.434	14.301	1.672	0.598	0.897	443	938	3.49	1.598	0.773	0.638	4	240.115	57.681	15.43	0.949	0.905	9.266	0.803	0.757	7.801
232	200.312	255	0	255	255	255	162.193	313.684	162.193	313.684	55.192	154.839	303.548	14.194	19.355	18.779	13.581	103.322	0.826	20.207	51079.6	255	NA	NA	100	490875	496	941	106.699	13.777	1.383	0.723	0.954	496	941	3.629	1.467	0.85	0.729	3	209.885	53.928	18.397	0.855	0.633	7.443	0.86	0.837	8.485
233	162.539	255	0	255	255	255	185.951	314.188	185.951	314.188	54.501	179.355	303.548	13.548	18.71	20.401	10.144	120.182	0.688	21.487	41447.5	255	NA	NA	100	398310	558	945	125.838	11.686	2.011	0.497	0.916	567	941	2.982	1.839	0.705	0.641	3	177.367	49.575	18.167	0.938	0.863	9.002	0.753	0.644	6.984
234	179.292	255	0	255	255	255	257.537	314.953	257.537	314.953	52.312	250.645	305.806	14.516	18.065	17.942	12.723	59.794	0.823	18.62	45719.6	255	NA	NA	100	439365	792	1004	75.964	13.602	1.41	0.709	0.948	801	948	3.427	1.369	0.842	0.684	1	189.125	51.192	52.312	NA	NA	NA	NA	NA	NA
235	199.168	255	0	255	255	255	271.883	317.32	271.883	317.32	55.238	263.548	308.065	16.452	18.065	16.73	15.158	123.31	0.82	18.296	50787.7	255	NA	NA	100	488070	837	1011	80.87	15.028	1.104	0.906	0.936	843	955	3.606	1.217	0.952	0.67	2	212.852	54.308	27.619	NA	NA	NA	NA	NA	NA
236	153.07	255	0	255	255	255	212.68	317.969	212.68	317.969	49.008	205.161	310	15.484	15.161	14.93	13.053	135.147	0.801	15.885	39032.8	255	NA	NA	100	375105	653	961	119.168	13.807	1.144	0.874	0.941	653	961	3.123	1.151	0.935	0.652	4	162.643	47.473	12.252	0.99	0.98	9.853	0.912	0.965	9.385
237	168.054	255	0	255	255	255	118.013	319.375	118.013	319.375	55.081	110	310.323	15.161	18.71	21.117	10.133	123.958	0.696	21.94	42853.8	255	NA	NA	100	411825	341	963	131.424	11.241	2.084	0.48	0.927	356	962	3.051	1.952	0.693	0.592	3	181.269	50.117	18.36	0.932	0.849	8.904	0.738	0.602	6.699
238	176.171	255	0	255	255	255	200.276	320.019	200.276	320.019	55.459	192.581	311.29	16.452	17.419	20.176	11.117	134.032	0.72	21.312	44923.5	255	NA	NA	100	431715	597	969	140.528	12.664	1.815	0.551	0.924	610	965	3.177	1.683	0.742	0.615	4	190.583	51.389	13.865	0.955	0.916	9.359	0.79	0.719	7.544
239	171.384	255	0	255	255	255	226.841	320.939	226.841	320.939	50.708	218.71	313.548	15.806	14.839	16.484	13.238	35.082	0.838	17.1	43702.9	255	NA	NA	100	419985	679	1006	35.789	14.311	1.245	0.803	0.942	700	972	3.38	1.195	0.896	0.731	3	181.842	50.196	16.903	0.85	0.615	7.321	0.915	0.967	9.41
240	177.523	255	0	255	255	255	109.67	325.434	109.67	325.434	55.238	102.903	315.484	15.484	19.032	17.79	12.706	107.238	0.731	19.057	45268.5	255	NA	NA	100	435030	338	978	92.911	13.662	1.4	0.714	0.928	338	978	3.214	1.395	0.845	0.602	1	191.259	51.48	55.238	NA	NA	NA	NA	NA	NA
1	246.306	255	0	255	255	255	58.583	12.448	58.583	12.448	61.169	48.71	3.226	19.355	19.355	18.902	16.591	130.642	0.827	19.622	62808	255	NA	NA	100	603585	163	14	136.332	16.651	1.139	0.878	0.948	176	10	4.027	1.178	0.937	0.657	3	259.938	60.015	20.39	0.855	0.632	7.433	0.918	0.958	9.376
2	248.699	255	0	255	255	255	101.821	17.309	101.821	17.309	63.026	93.226	6.129	16.774	22.581	21.289	14.874	95.343	0.787	22.693	63418.3	255	NA	NA	100	609450	312	19	95.711	15.569	1.431	0.699	0.95	312	19	3.946	1.458	0.836	0.657	2	261.706	60.219	31.513	NA	NA	NA	NA	NA	NA
3	241.727	255	0	255	255	255	76.707	15.668	76.707	15.668	61.39	67.097	6.774	20.645	17.419	19.776	15.563	154.737	0.806	21.497	61640.5	255	NA	NA	100	592365	212	30	154.204	16.545	1.271	0.787	0.951	233	21	3.938	1.299	0.887	0.672	3	254.162	59.345	20.463	0.866	0.667	7.665	0.892	0.91	9.008
4	678.772	255	0	255	255	255	39.493	25.281	39.493	25.281	109.485	20.968	11.613	36.774	29.677	32.507	26.587	10.09	0.712	36.865	173087	255	NA	NA	100	1663365	65	69	175.986	27.646	1.223	0.818	0.903	144	36	6.2	1.333	0.904	0.622	6	751.561	102.049	18.248	0.871	0.785	8.278	0.857	0.874	8.657
5	211.134	255	0	255	255	255	66.357	27.564	66.357	27.564	57.63	57.097	18.387	17.419	18.387	17.468	15.389	131.75	0.799	19.247	53839.2	255	NA	NA	100	517395	180	71	140.44	15.032	1.135	0.881	0.935	205	57	3.664	1.28	0.939	0.659	6	225.806	55.936	9.605	0.935	0.881	9.077	0.895	0.92	9.076
6	439.438	255	0	255	255	255	87.36	30.605	87.36	30.605	84.929	73.226	18.387	27.742	23.226	27.016	20.71	1.883	0.766	28.411	112057	255	NA	NA	100	1076865	227	109	12.458	22.527	1.304	0.767	0.93	285	57	5.174	1.261	0.876	0.682	6	472.424	80.908	14.155	0.912	0.844	8.779	0.89	0.92	9.05
7	247.138	255	0	255	255	255	16.22	28.515	16.22	28.515	69.934	2.581	20	26.129	16.774	25.67	12.258	152.599	0.635	28.825	63020.3	255	NA	NA	100	605625	9	62	148.266	14.532	2.094	0.478	0.933	9	62	3.534	1.984	0.691	0.564	2	264.828	60.577	34.967	NA	NA	NA	NA	NA	NA
8	182.31	255	0	255	255	255	107.378	35.487	107.378	35.487	53.1	99.032	27.419	16.452	15.484	16.89	13.743	158.391	0.813	18.339	46489.1	255	NA	NA	100	446760	314	90	140.711	13.736	1.229	0.814	0.951	331	85	3.433	1.335	0.902	0.716	4	191.623	51.529	13.275	0.983	0.965	9.743	0.889	0.897	8.93
9	240.583	255	0	255	255	255	57.147	38.463	57.147	38.463	61.09	46.452	29.355	20.323	17.419	20.43	14.994	151.049	0.81	21.526	61348.6	255	NA	NA	100	589560	149	102	150.362	15.613	1.363	0.734	0.95	174	91	3.938	1.379	0.857	0.68	6	253.278	59.241	10.182	0.942	0.893	9.176	0.878	0.876	8.769
10	243.704	255	0	255	255	255	23.11	43.032	23.11	43.032	62.745	11.935	35.484	21.613	15.161	21.596	14.368	167.432	0.778	22.509	62144.6	255	NA	NA	100	597210	37	124	154.537	14.963	1.503	0.665	0.949	79	110	3.884	1.504	0.816	0.744	5	256.815	59.653	12.549	0.946	0.899	9.225	0.845	0.812	8.288
11	231.842	255	0	255	255	255	78.858	43.45	78.858	43.45	67.528	66.774	35.484	24.194	15.806	25.894	11.4	161.899	0.639	25.827	59119.7	255	NA	NA	100	568140	208	115	152.475	12.343	2.271	0.44	0.911	226	110	3.433	2.092	0.664	0.606	6	254.423	59.375	11.255	0.809	0.704	7.565	0.706	0.534	6.199
12	252.237	255	0	255	255	255	43.057	46.621	43.057	46.621	62.57	32.581	37.742	21.613	17.419	20.376	15.762	176.073	0.81	21.852	64320.5	255	NA	NA	100	618120	101	154	8.489	17.106	1.293	0.774	0.958	139	117	4.031	1.277	0.88	0.67	5	263.215	60.392	12.514	0.966	0.936	9.514	0.897	0.919	9.078
13	231.53	255	0	255	255	255	99.403	48.067	99.403	48.067	60.243	90.323	38.71	18.387	17.742	19.243	15.32	136.545	0.802	21.3	59040.1	255	NA	NA	100	567375	283	130	144.866	16.41	1.256	0.796	0.932	305	120	3.843	1.298	0.892	0.71	7	248.492	58.679	8.606	0.922	0.86	8.91	0.884	0.908	8.961
14	200.208	255	0	255	255	255	115.832	48.553	115.832	48.553	56.437	107.097	40.968	19.032	14.194	19.485	13.082	162.776	0.79	20.69	51053.1	255	NA	NA	100	490620	332	134	149.036	14.018	1.489	0.671	0.96	355	127	3.547	1.476	0.819	0.741	3	208.585	53.761	18.812	0.875	0.694	7.842	0.852	0.825	8.386
15	230.801	255	0	255	255	255	71.127	53.2	71.127	53.2	62.791	61.935	43.871	20	18.065	19.675	14.936	149.817	0.736	21.928	58854.3	255	NA	NA	100	565590	192	145	153.812	15.77	1.317	0.759	0.939	207	136	3.676	1.391	0.871	0.639	6	245.837	58.365	10.465	0.89	0.811	8.504	0.858	0.852	8.55
16	238.293	255	0	255	255	255	56.751	56.737	56.751	56.737	62.524	47.097	46.774	18.71	19.355	18.331	16.551	99.831	0.766	20.325	60764.8	255	NA	NA	100	583950	154	197	54.039	16.659	1.108	0.903	0.918	180	145	3.811	1.22	0.95	0.658	6	259.625	59.979	10.421	0.912	0.845	8.783	0.893	0.935	9.138
17	214.776	255	0	255	255	255	21.557	56.681	21.557	56.681	58.151	10.968	49.032	18.387	16.452	19.189	14.251	146.479	0.798	20.778	54767.9	255	NA	NA	100	526320	34	167	152.241	15.801	1.347	0.743	0.959	48	152	3.693	1.315	0.862	0.71	4	223.985	55.71	14.538	0.992	0.984	9.879	0.883	0.895	8.893
18	196.878	255	0	255	255	255	90.287	59.007	90.287	59.007	60.588	81.613	49.355	15.484	21.29	22.1	11.343	120.039	0.674	23.362	50204	255	NA	NA	100	482460	255	160	125.446	12.629	1.948	0.513	0.903	276	153	3.249	1.85	0.716	0.597	6	218.054	54.968	10.098	0.84	0.743	7.916	0.75	0.64	6.951
19	243.496	255	0	255	255	255	38.45	59.747	38.45	59.747	64.257	29.677	50	19.677	17.742	21.799	14.222	153.806	0.741	23.531	62091.6	255	NA	NA	100	596700	92	158	146.746	15.313	1.533	0.652	0.921	98	155	3.789	1.537	0.808	0.697	7	264.412	60.529	9.18	0.879	0.795	8.369	0.826	0.79	8.082
20	213.944	255	0	255	255	255	117.346	60.99	117.346	60.99	60.699	107.097	54.194	20	15.484	18.658	14.6	174.988	0.73	20.371	54555.7	255	NA	NA	100	524280	332	174	169.046	15.484	1.278	0.782	0.905	338	168	3.525	1.316	0.885	0.691	3	236.525	57.248	20.233	0.91	0.793	8.517	0.866	0.888	8.771
21	194.901	255	0	255	255	255	11.74	64.224	11.74	64.224	56.307	3.548	54.516	16.774	19.032	19.948	12.44	123.371	0.773	20.312	49699.8	255	NA	NA	100	477615	22	170	122.681	12.66	1.603	0.624	0.948	24	169	3.461	1.604	0.79	0.611	3	205.567	53.371	18.769	0.885	0.722	8.035	0.824	0.767	7.952
22	170.968	255	0	255	255	255	103.128	63.752	103.128	63.752	51.386	96.774	56.129	13.871	16.129	16.569	13.138	110.447	0.814	17.609	43596.8	255	NA	NA	100	418965	300	176	118.443	13.549	1.261	0.793	0.954	310	174	3.327	1.3	0.89	0.764	3	179.241	49.836	17.129	0.862	0.654	7.581	0.898	0.914	9.057
23	146.098	255	0	255	255	255	80.164	65.01	80.164	65.01	47.874	73.548	56.774	13.548	17.097	15.27	12.182	78.783	0.801	17.604	37254.9	255	NA	NA	100	358020	241	229	76.218	12.87	1.254	0.798	0.952	250	176	3.052	1.368	0.893	0.631	4	153.538	46.125	11.968	0.99	0.98	9.851	0.871	0.87	8.705
24	227.159	255	0	255	255	255	69.347	71.26	69.347	71.26	60.888	60.645	61.29	17.097	19.355	20.777	13.921	114.603	0.77	21.497	57925.6	255	NA	NA	100	556665	205	190	115.796	13.756	1.493	0.67	0.938	205	190	3.731	1.563	0.819	0.686	6	242.143	57.924	10.148	0.915	0.849	8.819	0.83	0.785	8.073
25	242.664	255	0	255	255	255	28.357	72.918	28.357	72.918	60.432	18.387	63.871	18.387	18.065	18.991	16.269	132.651	0.835	20.455	61879.3	255	NA	NA	100	594660	64	204	127.954	16.875	1.167	0.857	0.944	89	198	4.016	1.212	0.926	0.731	7	257.076	59.684	8.633	0.944	0.896	9.198	0.914	0.959	9.361
26	218.522	255	0	255	255	255	56.95	73.785	56.95	73.785	64.27	47.419	63.871	19.355	19.677	24.132	11.53	125.613	0.665	24.645	55723.2	255	NA	NA	100	535500	154	198	127.02	12.448	2.093	0.478	0.896	154	198	3.4	1.98	0.691	0.574	5	243.808	58.123	12.854	0.859	0.769	8.141	0.727	0.588	6.574
27	235.068	255	0	255	255	255	86.124	76.523	86.124	76.523	61.169	75.806	66.452	19.355	19.355	21.38	13.999	40.557	0.789	21.935	59942.2	255	NA	NA	100	576045	235	252	28.072	14.835	1.527	0.655	0.93	270	206	3.843	1.479	0.809	0.627	4	252.706	59.174	15.292	0.997	0.995	9.961	0.849	0.827	8.378
28	195.734	255	0	255	255	255	44.642	75.068	44.642	75.068	57.805	36.452	67.097	17.097	17.097	20.445	12.19	135.034	0.736	21.814	49912.1	255	NA	NA	100	479655	113	211	141.605	14.124	1.677	0.596	0.95	124	208	3.386	1.544	0.772	0.67	5	206.14	53.445	11.561	0.916	0.851	8.836	0.821	0.777	7.991
29	245.161	255	0	255	255	255	18.018	84.011	18.018	84.011	67.639	10.323	72.258	14.839	23.871	24.896	12.538	107.348	0.673	25.953	62516.1	255	NA	NA	100	600780	35	229	122.307	13.424	1.986	0.504	0.923	50	224	3.625	1.933	0.71	0.692	3	265.608	60.666	22.546	0.948	0.886	9.169	0.74	0.606	6.729
30	162.435	255	0	255	255	255	42.246	86.522	42.246	86.522	53.446	33.226	78.387	16.774	15.806	18.828	10.985	137.598	0.715	19.749	41420.9	255	NA	NA	100	398055	105	251	141.633	12.93	1.714	0.583	0.925	113	243	3.039	1.527	0.764	0.613	5	175.598	49.327	10.689	0.9	0.826	8.631	0.819	0.784	8.012
31	195.421	255	0	255	255	255	391.854	87.401	391.854	87.401	55.192	384.194	78.71	15.806	17.742	17.914	13.889	58.015	0.806	18.793	49832.5	255	NA	NA	100	478890	1203	299	50.572	14.304	1.29	0.775	0.943	1213	244	3.541	1.314	0.881	0.697	0	207.284	53.593	NA	NA	NA	NA	NA	NA	NA
32	355.671	255	0	255	255	255	64.223	88.591	64.223	88.591	85.998	49.677	80.645	30.968	18.065	32.506	13.931	8.743	0.604	31.844	90696.1	255	NA	NA	100	871590	154	290	13.473	17.014	2.333	0.429	0.834	220	250	4.136	1.872	0.655	0.636	8	426.327	76.859	10.75	0.748	0.637	6.925	0.719	0.617	6.682
33	193.444	255	0	255	255	255	31.414	90.593	31.414	90.593	55.225	24.194	81.935	16.129	16.774	18.94	13.004	126.362	0.797	20.402	49328.3	255	NA	NA	100	474045	78	254	124.695	14.032	1.456	0.687	0.955	78	254	3.503	1.454	0.829	0.715	4	202.601	52.984	13.806	0.993	0.985	9.889	0.856	0.835	8.457
34	147.451	255	0	255	255	255	69.932	98.415	69.932	98.415	48.317	60.968	92.581	16.774	12.581	16.21	11.582	172.047	0.794	17.55	37599.9	255	NA	NA	100	361335	189	300	162.897	12.422	1.4	0.715	0.945	202	287	3.052	1.413	0.845	0.699	2	155.984	46.491	24.158	NA	NA	NA	NA	NA	NA
35	354.943	255	0	255	255	255	44.429	105.884	44.429	105.884	81.495	32.903	93.548	23.226	26.129	27.974	16.155	63.045	0.672	27.811	90510.4	255	NA	NA	100	869805	106	358	37.933	18.22	1.732	0.578	0.864	152	290	4.355	1.526	0.76	0.585	4	410.926	75.458	20.374	0.919	0.855	8.868	0.805	0.781	7.932
36	197.399	255	0	255	255	255	58.847	107.684	58.847	107.684	55.662	51.29	97.742	15.806	19.677	18.233	13.785	68.439	0.801	19.846	50336.6	255	NA	NA	100	483735	180	364	82.528	13.911	1.323	0.756	0.939	184	303	3.546	1.427	0.87	0.635	3	210.146	53.962	18.554	0.869	0.676	7.724	0.864	0.852	8.579
37	154.11	255	0	255	255	255	401.693	285.005	401.693	285.005	49.496	393.548	277.742	16.129	14.194	16.136	12.16	23.328	0.79	17.254	39298.1	255	NA	NA	100	377655	1220	893	20.807	12.145	1.327	0.754	0.93	1252	861	3.114	1.421	0.868	0.673	2	165.66	47.911	24.748	NA	NA	NA	NA	NA	NA
38	137.461	255	0	255	255	255	416.422	285.751	416.422	285.751	46.459	408.71	279.032	15.161	13.548	15.287	11.449	21.414	0.8	16.235	35052.5	255	NA	NA	100	336855	1267	894	20.956	11.621	1.335	0.749	0.929	1299	865	2.959	1.397	0.865	0.669	3	147.971	45.281	15.486	0.869	0.676	7.728	0.868	0.866	8.671
39	160.874	255	0	255	255	255	405.937	296.158	405.937	296.158	52.266	398.065	288.71	16.452	14.839	17.227	11.89	28.138	0.74	18.615	41022.9	255	NA	NA	100	394230	1234	935	27.897	12.16	1.449	0.69	0.913	1266	895	3.078	1.531	0.831	0.659	4	176.171	49.407	13.066	0.97	0.942	9.56	0.828	0.795	8.113
40	117.274	255	0	255	255	255	419.765	297.016	419.765	297.016	42.165	413.548	290.323	12.258	13.548	12.972	11.51	61.013	0.829	14.387	29904.8	255	NA	NA	100	287385	1292	942	70.346	11.698	1.127	0.887	0.94	1306	900	2.781	1.23	0.942	0.706	3	124.818	41.588	14.055	0.854	0.629	7.415	0.908	0.949	9.284
41	260.354	255	0	255	255	255	402.151	307.3	402.151	307.3	78.21	388.387	299.355	28.387	15.806	29.939	11.072	11.675	0.535	29.424	66390.2	255	NA	NA	100	638010	1204	967	15.255	12.861	2.704	0.37	0.827	1279	928	3.329	2.288	0.608	0.58	2	314.881	66.054	39.105	NA	NA	NA	NA	NA	NA
1	211.446	255	0	255	255	255	395.151	11.211	395.151	11.211	57.082	384.839	3.548	18.71	14.839	18.934	14.219	3.322	0.815	20.055	53918.8	255	NA	NA	100	518160	1194	24	154.259	14.819	1.332	0.751	0.95	1227	11	3.704	1.353	0.867	0.762	1	222.476	55.522	57.082	NA	NA	NA	NA	NA	NA
2	406.868	255	0	255	255	255	110.12	16.777	110.12	16.777	85.698	98.065	4.194	25.484	26.452	29.16	17.766	39.269	0.696	31.035	103751	255	NA	NA	100	997050	304	87	43.315	19.752	1.641	0.609	0.889	344	13	4.748	1.571	0.781	0.604	3	457.7	79.637	28.566	0.932	0.849	8.902	0.805	0.767	7.858
3	167.43	255	0	255	255	255	94.225	17.195	94.225	17.195	56.137	87.419	8.065	12.581	20.968	19.773	10.781	96.538	0.668	21.03	42694.6	255	NA	NA	100	410295	291	25	94.399	11.907	1.834	0.545	0.917	291	25	2.983	1.766	0.738	0.635	3	182.675	50.311	18.712	0.952	0.896	9.237	0.767	0.673	7.198
4	1810.51	255	0	255	255	255	394.717	34.171	394.717	34.171	206.64	359.032	12.581	70.323	47.097	65.897	34.982	163.244	0.533	71.439	461680	255	NA	NA	100	4436745	1113	88	169.857	41.472	1.884	0.531	0.827	1192	39	8.762	1.723	0.729	0.547	6	2189.13	174.165	34.44	0.695	0.588	6.414	0.722	0.646	6.837
5	193.548	255	0	255	255	255	345.499	23.453	345.499	23.453	54.782	337.419	14.839	15.806	18.387	17.766	13.871	54.109	0.81	19.076	49354.8	255	NA	NA	100	474300	1066	103	71.259	14.839	1.281	0.781	0.935	1075	46	3.533	1.286	0.884	0.666	2	207.076	53.566	27.391	NA	NA	NA	NA	NA	NA
6	111.759	255	0	255	255	255	357.886	22.049	357.886	22.049	43.833	351.935	14.839	12.258	14.194	15.067	9.444	54.317	0.731	15.618	28498.4	255	NA	NA	100	273870	1091	86	38.29	10.861	1.595	0.627	0.883	1112	46	2.55	1.438	0.792	0.642	3	126.535	41.873	14.611	0.909	0.791	8.502	0.835	0.834	8.342
7	173.777	255	0	255	255	255	87.743	28.46	87.743	28.46	54.658	82.258	17.742	12.258	20.645	19.625	11.274	99.928	0.731	20.948	44313.2	255	NA	NA	100	425850	269	55	99.752	12.112	1.741	0.574	0.948	269	55	3.179	1.73	0.758	0.687	4	183.35	50.404	13.664	0.963	0.931	9.471	0.788	0.701	7.448
8	191.051	255	0	255	255	255	76.673	29.614	76.673	29.614	56.626	69.677	20	13.226	19.355	18.768	12.961	81.078	0.749	19.898	48718	255	NA	NA	100	468180	238	122	73.034	13.223	1.448	0.691	0.927	240	62	3.374	1.505	0.831	0.746	4	206.139	53.445	14.156	0.976	0.953	9.646	0.838	0.807	8.225
9	202.497	255	0	255	255	255	62.777	30.087	62.777	30.087	54.814	54.839	21.29	15.484	18.065	17.656	14.603	65.455	0.847	18.35	51636.8	255	NA	NA	100	496230	190	122	79.875	14.644	1.209	0.827	0.958	196	66	3.694	1.253	0.909	0.724	3	211.342	54.115	18.271	0.845	0.599	7.221	0.913	0.941	9.271
10	205.619	255	0	255	255	255	111.829	32.124	111.829	32.124	56.104	102.903	23.226	17.419	16.774	17.325	15.111	39.173	0.821	19.4	52432.9	255	NA	NA	100	503880	323	118	47.021	14.929	1.147	0.872	0.948	346	72	3.665	1.3	0.934	0.704	3	216.857	54.817	18.701	0.858	0.642	7.502	0.897	0.915	9.062
11	193.028	255	0	255	255	255	435.903	36.767	435.903	36.767	55.003	428.065	27.742	15.484	18.065	16.932	14.515	99.399	0.802	18.168	49222.2	255	NA	NA	100	473025	1351	86	96.116	14.435	1.166	0.857	0.935	1351	86	3.509	1.259	0.926	0.69	2	206.556	53.499	27.502	NA	NA	NA	NA	NA	NA
12	334.443	255	0	255	255	255	354.148	38.929	354.148	38.929	71.38	343.548	28.065	22.258	21.935	20.953	20.323	152.213	0.825	22.958	85283	255	NA	NA	100	819570	1067	104	160.292	20.814	1.031	0.97	0.927	1090	87	4.685	1.103	0.985	0.685	3	360.718	70.698	23.793	0.856	0.636	7.459	0.906	0.958	9.324
13	187.201	255	0	255	255	255	96.836	38.994	96.836	38.994	57.505	90.645	28.387	13.226	20.968	20.818	11.45	73.07	0.711	21.449	47736.2	255	NA	NA	100	458745	290	153	77.845	12.132	1.818	0.55	0.92	303	88	3.255	1.768	0.742	0.675	8	203.538	53.107	7.188	0.846	0.75	7.98	0.777	0.686	7.314
14	181.582	255	0	255	255	255	53.713	43.637	53.713	43.637	52.911	46.452	34.839	14.839	16.774	15.826	14.609	62.919	0.815	17.179	46303.3	255	NA	NA	100	444975	146	153	34.287	14.839	1.083	0.923	0.938	170	108	3.432	1.158	0.961	0.73	4	193.653	51.801	13.228	0.982	0.962	9.719	0.915	0.969	9.422
15	178.772	255	0	255	255	255	68.798	43.456	68.798	43.456	52.911	60.645	35.161	16.129	15.806	16.126	14.115	21.554	0.802	17.894	45586.9	255	NA	NA	100	438090	189	149	27.951	14.396	1.142	0.875	0.94	215	109	3.379	1.243	0.936	0.701	6	190.166	51.332	8.819	0.937	0.885	9.109	0.902	0.937	9.199
16	354.318	255	0	255	255	255	115.565	45.031	115.565	45.031	98.237	100.323	35.161	28.71	19.355	28.252	15.968	6.004	0.461	28.856	90351.2	255	NA	NA	100	868275	311	145	5.774	18.979	1.769	0.565	0.825	373	109	3.607	1.52	0.752	0.638	5	429.5	77.145	19.647	0.631	0.534	5.822	0.726	0.663	6.944
17	172.737	255	0	255	255	255	83.579	44.025	83.579	44.025	51.165	76.129	36.129	14.516	16.129	15.186	14.483	54.69	0.829	16.999	44047.9	255	NA	NA	100	423300	236	149	33.389	14.494	1.049	0.954	0.95	257	112	3.376	1.173	0.977	0.738	6	181.738	50.182	8.527	0.954	0.914	9.343	0.919	0.973	9.461
18	186.264	255	0	255	255	255	387.081	50.452	387.081	50.452	53.335	379.677	41.935	16.129	16.774	17.063	13.899	136.792	0.823	18.056	47497.4	255	NA	NA	100	456450	1178	138	138.621	13.756	1.228	0.815	0.943	1194	130	3.492	1.313	0.903	0.688	1	197.554	52.32	53.335	NA	NA	NA	NA	NA	NA
19	248.283	255	0	255	255	255	426.781	50.389	426.781	50.389	64.648	414.516	42.903	23.226	15.484	22.708	13.921	177.961	0.747	23.546	63312.2	255	NA	NA	100	608430	1285	155	170.538	14.587	1.631	0.613	0.939	1328	133	3.841	1.614	0.783	0.69	2	264.412	60.529	32.324	NA	NA	NA	NA	NA	NA
20	220.291	255	0	255	255	255	99.911	57.921	99.911	57.921	60.054	93.548	47.097	13.548	22.258	21.263	13.191	96.488	0.768	22.447	56174.3	255	NA	NA	100	539835	307	146	97.431	13.548	1.612	0.62	0.948	307	146	3.668	1.657	0.788	0.731	5	232.414	56.749	12.011	0.939	0.888	9.131	0.811	0.743	7.772
21	749.74	255	0	255	255	255	86.616	71.628	86.616	71.628	133.213	68.065	48.065	33.548	42.258	32.987	28.939	88.656	0.531	42.381	191184	255	NA	NA	100	1837275	281	149	94.365	31.978	1.14	0.877	0.787	281	149	5.628	1.325	0.937	0.529	10	952.133	114.861	13.321	0.65	0.549	5.998	0.75	0.795	7.723
22	291.779	255	0	255	255	255	62.641	61.368	62.641	61.368	75.74	54.839	48.387	17.097	24.839	25.923	14.331	99.563	0.639	25.923	74403.7	255	NA	NA	100	715020	187	150	106.631	16.672	1.809	0.553	0.861	187	150	3.852	1.555	0.744	0.687	5	339.021	68.539	15.148	0.837	0.739	7.879	0.792	0.758	7.75
23	204.579	255	0	255	255	255	75.076	57.474	75.076	57.474	55.727	67.742	48.387	15.484	18.71	18.231	14.287	71.07	0.828	19.247	52167.5	255	NA	NA	100	501330	224	208	76.43	14.374	1.276	0.784	0.957	233	150	3.671	1.339	0.885	0.706	4	213.84	54.434	13.932	0.974	0.946	9.6	0.891	0.897	8.939
24	164.412	255	0	255	255	255	49.894	58.422	49.894	58.422	51.119	43.548	49.677	12.903	17.097	17.025	12.296	102.148	0.791	17.754	41925.1	255	NA	NA	100	402900	146	154	114.702	12.662	1.385	0.722	0.931	146	154	3.216	1.402	0.85	0.745	2	176.691	49.48	25.559	NA	NA	NA	NA	NA	NA
25	162.851	255	0	255	255	255	111.8	59.664	111.8	59.664	52.22	105.161	50.968	13.871	16.774	18.385	11.278	65.951	0.75	19.252	41527.1	255	NA	NA	100	399075	327	209	58.707	11.598	1.63	0.613	0.949	355	158	3.119	1.66	0.783	0.7	4	171.592	48.761	13.055	0.977	0.956	9.662	0.809	0.738	7.735
26	228.096	255	0	255	255	255	122.514	64.472	122.514	64.472	62.634	114.516	53.226	16.452	21.29	21.386	13.58	73.668	0.731	22.654	58164.4	255	NA	NA	100	558960	363	231	70.017	13.926	1.575	0.635	0.923	386	165	3.642	1.627	0.797	0.651	4	247.191	58.525	15.659	0.963	0.93	9.467	0.809	0.75	7.795
27	230.177	255	0	255	255	255	378.385	72.431	378.385	72.431	62.321	367.742	66.129	22.258	13.871	22.675	12.925	5.208	0.745	23.003	58695.1	255	NA	NA	100	564060	1140	237	14.621	13.602	1.754	0.57	0.935	1169	205	3.693	1.691	0.755	0.746	2	246.254	58.414	31.161	NA	NA	NA	NA	NA	NA
28	181.582	255	0	255	255	255	108.245	74.865	108.245	74.865	52.298	101.29	67.742	15.484	15.484	16.598	13.929	47.664	0.834	18.489	46303.3	255	NA	NA	100	444975	315	253	47.121	14.644	1.192	0.839	0.955	324	210	3.472	1.263	0.916	0.757	6	190.115	51.326	8.716	0.957	0.92	9.386	0.901	0.928	9.145
29	716.961	255	0	255	255	255	120.634	90.269	120.634	90.269	117.149	105.161	72.581	31.935	37.742	41.747	21.867	57.459	0.656	43.126	182825	255	NA	NA	100	1756950	326	330	46.515	25.195	1.909	0.524	0.884	394	225	6.12	1.712	0.724	0.595	7	811.342	106.03	16.736	0.809	0.704	7.565	0.769	0.696	7.326
30	267.742	255	0	255	255	255	367.005	86.299	367.005	86.299	63.579	357.419	76.774	18.71	19.032	19.66	17.34	28.669	0.832	21.678	68274.2	255	NA	NA	100	656115	1112	289	36.529	17.566	1.134	0.882	0.959	1138	238	4.211	1.234	0.939	0.752	4	279.084	62.186	15.895	0.971	0.94	9.558	0.914	0.948	9.309
31	169.095	255	0	255	255	255	383.517	84.298	383.517	84.298	50.93	376.452	77.097	15.161	14.839	15.812	13.616	38.355	0.819	17.327	43119.1	255	NA	NA	100	414375	1167	278	28.951	14.681	1.161	0.861	0.955	1194	239	3.32	1.18	0.928	0.752	3	177.055	49.531	16.977	0.859	0.645	7.521	0.906	0.954	9.299
32	177.732	255	0	255	255	255	152.501	86.145	152.501	86.145	51.777	144.516	78.065	15.806	16.129	15.464	14.633	28.53	0.833	16.628	45321.5	255	NA	NA	100	435540	448	262	161.917	14.571	1.057	0.946	0.937	471	242	3.433	1.141	0.973	0.697	1	189.595	51.255	51.777	NA	NA	NA	NA	NA	NA
33	199.272	255	0	255	255	255	80.424	88.86	80.424	88.86	55.081	73.226	80	16.129	17.742	16.584	15.299	68.898	0.825	18.259	50814.3	255	NA	NA	100	488325	228	296	57.995	15.739	1.084	0.923	0.952	252	248	3.618	1.16	0.96	0.696	3	209.366	53.861	18.36	0.856	0.635	7.454	0.917	0.973	9.448
34	197.815	255	0	255	255	255	102.969	90.603	102.969	90.603	54.925	94.194	81.935	17.097	16.129	17.093	14.735	33.435	0.824	19.166	50442.8	255	NA	NA	100	484755	296	300	43.636	15.018	1.16	0.862	0.946	315	254	3.602	1.276	0.928	0.717	5	209.001	53.815	10.985	0.976	0.953	9.642	0.899	0.925	9.12
35	199.896	255	0	255	255	255	66.239	92.802	66.239	92.802	55.681	59.032	82.903	14.194	19.032	19.675	12.936	60.904	0.81	21.615	50973.5	255	NA	NA	100	489855	185	314	52.275	13.686	1.521	0.657	0.959	212	257	3.59	1.579	0.811	0.74	2	208.429	53.741	27.84	NA	NA	NA	NA	NA	NA
36	201.665	255	0	255	255	255	138.244	92.554	138.244	92.554	56.104	130.323	83.871	16.452	17.742	18.752	13.693	49.281	0.805	20.22	51424.6	255	NA	NA	100	494190	412	315	56.056	14.439	1.369	0.73	0.949	426	260	3.594	1.4	0.855	0.691	3	212.591	54.275	18.701	0.867	0.668	7.675	0.87	0.864	8.669
37	188.866	255	0	255	255	255	418.886	96.687	418.886	96.687	53.902	410	89.032	17.419	15.484	16.265	14.784	18.466	0.817	17.716	48160.8	255	NA	NA	100	462825	1271	305	10.491	15.436	1.1	0.909	0.94	1285	276	3.504	1.148	0.953	0.7	2	200.937	52.766	26.951	NA	NA	NA	NA	NA	NA
38	546.41	255	0	255	255	255	376.649	105.909	376.649	105.909	97.97	362.903	90	27.097	30.968	32.652	21.307	67.12	0.715	33.551	139335	255	NA	NA	100	1339005	1142	373	56.768	24.026	1.533	0.653	0.89	1167	279	5.577	1.396	0.808	0.651	5	613.996	92.238	19.594	0.901	0.827	8.639	0.844	0.849	8.463
39	189.698	255	0	255	255	255	87.271	100.49	87.271	100.49	58.307	79.677	90.323	15.484	20	21.642	11.16	60.338	0.701	22.221	48373	255	NA	NA	100	464865	259	342	62.319	12.669	1.939	0.516	0.903	278	280	3.253	1.754	0.718	0.613	5	210.041	53.948	11.661	0.889	0.811	8.501	0.773	0.688	7.307
40	197.294	255	0	255	255	255	360.179	101.447	360.179	101.447	54.814	350.968	93.548	17.742	15.806	16.752	14.996	23.544	0.825	18.248	50310.1	255	NA	NA	100	483480	1102	338	45	15.315	1.117	0.895	0.953	1111	290	3.599	1.191	0.946	0.704	2	207.127	53.573	27.407	NA	NA	NA	NA	NA	NA
41	156.087	255	0	255	255	255	98.038	103.978	98.038	103.978	49.45	90.645	97.097	14.839	14.516	16.293	12.198	42.335	0.802	18.076	39802.3	255	NA	NA	100	382500	281	337	34.824	13.418	1.336	0.749	0.953	294	301	3.156	1.347	0.865	0.725	5	163.735	47.632	9.89	0.962	0.928	9.446	0.875	0.879	8.77
42	432.882	255	0	255	255	255	399.429	107.498	399.429	107.498	84.427	385.161	98.065	29.355	20	29.42	18.735	9.403	0.763	29.831	110385	255	NA	NA	100	1060800	1199	358	21.571	19.592	1.57	0.637	0.94	1266	304	5.127	1.523	0.798	0.737	4	460.666	79.895	21.107	0.986	0.972	9.786	0.838	0.802	8.201
43	137.773	255	0	255	255	255	126.529	107.046	126.529	107.046	46.427	118.71	99.677	14.516	14.839	15.547	11.283	42.154	0.803	15.885	35132.2	255	NA	NA	100	337620	370	340	29.168	11.515	1.378	0.726	0.94	400	309	2.968	1.38	0.852	0.64	3	146.618	45.073	15.476	0.868	0.671	7.695	0.875	0.874	8.742
44	471.072	255	0	255	255	255	429.014	113.436	429.014	113.436	99.012	413.548	102.903	33.226	23.226	29.214	20.531	178.994	0.604	33.624	120123	255	NA	NA	100	1154385	1282	337	171.17	22.786	1.423	0.703	0.829	1315	319	4.758	1.476	0.838	0.61	3	568.419	88.748	33.004	0.999	0.999	9.991	0.783	0.78	7.812
45	142.768	255	0	255	255	255	102.655	114.251	102.655	114.251	47.704	95.484	106.774	14.839	13.548	16.085	11.301	34.507	0.788	17.269	36405.8	255	NA	NA	100	349860	297	371	32.8	12.323	1.423	0.703	0.938	324	331	2.993	1.401	0.838	0.71	4	152.185	45.921	11.926	0.998	0.996	9.972	0.864	0.859	8.614
46	149.011	255	0	255	255	255	88.739	116.174	88.739	116.174	47.169	81.29	109.032	14.194	13.548	14.294	13.274	39.571	0.842	16.209	37997.9	255	NA	NA	100	365160	252	373	31.159	13.548	1.077	0.929	0.952	275	338	3.159	1.196	0.964	0.775	4	156.451	46.56	11.792	0.966	0.928	9.472	0.912	0.959	9.356
47	186.889	255	0	255	255	255	133.58	119.425	133.58	119.425	52.676	126.452	111.29	15.484	15.484	15.793	15.067	126.187	0.846	17.458	47656.6	255	NA	NA	100	457980	392	355	152.488	15.022	1.048	0.954	0.962	407	345	3.548	1.162	0.977	0.78	1	194.225	51.877	52.676	NA	NA	NA	NA	NA	NA
48	1012.17	255	0	255	255	255	402.884	126.839	402.884	126.839	161.346	374.194	111.29	60.645	26.452	57.14	22.554	178.017	0.489	60.769	258105	255	NA	NA	100	2480385	1160	415	3.652	26.379	2.534	0.395	0.839	1280	345	6.273	2.304	0.628	0.631	3	1207.08	129.328	53.782	0.888	0.808	8.479	0.614	0.386	5
49	468.47	255	0	255	255	255	91.992	128.552	91.992	128.552	100.504	74.194	120	35.484	20	35.251	16.921	1.949	0.583	35.661	119460	255	NA	NA	100	1148010	230	395	5.711	20	2.083	0.48	0.845	296	372	4.661	1.783	0.693	0.66	3	554.578	87.661	33.501	0.981	0.964	9.727	0.732	0.643	6.876
50	186.889	255	0	255	255	255	342.524	138.916	342.524	138.916	53.778	334.194	131.29	16.774	14.839	16.29	14.607	164.888	0.812	18.056	47656.6	255	NA	NA	100	457980	1039	414	138.621	14.839	1.115	0.897	0.946	1059	407	3.475	1.217	0.947	0.751	2	197.555	52.32	26.889	NA	NA	NA	NA	NA	NA
51	178.356	255	0	255	255	255	356.567	141.021	356.567	141.021	52.344	349.032	132.903	14.839	17.097	17.531	12.954	55.414	0.818	18.214	45480.7	255	NA	NA	100	437070	1096	465	67.068	13.811	1.353	0.739	0.951	1109	412	3.407	1.319	0.86	0.703	2	187.565	50.98	26.172	NA	NA	NA	NA	NA	NA
52	148.907	255	0	255	255	255	87.71	142.32	87.71	142.32	47.828	80.645	134.839	15.161	14.516	15.506	12.227	47.239	0.818	16.235	37971.4	255	NA	NA	100	364905	250	453	20.956	12.947	1.268	0.789	0.941	272	418	3.113	1.254	0.888	0.677	2	158.22	46.823	23.914	NA	NA	NA	NA	NA	NA
53	147.451	255	0	255	255	255	108.663	152.277	108.663	152.277	48.597	100.323	145.484	17.419	13.871	17.262	10.876	30.402	0.785	18.466	37599.9	255	NA	NA	100	361335	311	485	19.385	11.183	1.587	0.63	0.946	340	451	3.034	1.651	0.794	0.61	2	155.828	46.467	24.299	NA	NA	NA	NA	NA	NA
54	280.957	255	0	255	255	255	341.448	154.323	341.448	154.323	66.44	329.355	145.806	23.871	17.097	24.102	14.842	25.677	0.8	25.338	71644.1	255	NA	NA	100	688500	1022	494	21.666	15.96	1.624	0.616	0.955	1079	452	4.229	1.588	0.785	0.688	3	294.12	63.839	22.147	0.869	0.677	7.733	0.828	0.777	8.025
55	158.897	255	0	255	255	255	85.807	156.196	85.807	156.196	48.962	78.065	149.032	15.484	14.194	15.191	13.318	36.126	0.833	16.581	40518.7	255	NA	NA	100	389385	250	503	52.907	13.914	1.141	0.877	0.944	273	462	3.245	1.192	0.936	0.723	3	168.262	48.286	16.321	0.852	0.622	7.372	0.913	0.965	9.392
56	259.938	255	0	255	255	255	114.999	161.796	114.999	161.796	65.984	104.516	151.29	20.323	20.323	23.161	14.29	41.311	0.75	23.551	66284.1	255	NA	NA	100	636990	324	517	36.085	15.944	1.621	0.617	0.908	366	469	3.939	1.477	0.785	0.629	4	286.369	62.992	16.496	0.977	0.955	9.66	0.839	0.821	8.298
57	136.42	255	0	255	255	255	57.529	158.917	57.529	158.917	46.616	49.355	152.258	16.129	13.226	16.797	10.341	37.404	0.789	16.953	34787.2	255	NA	NA	100	334305	153	503	21.194	11.328	1.624	0.616	0.933	177	472	2.926	1.497	0.785	0.64	1	146.201	45.009	46.616	NA	NA	NA	NA	NA	NA
58	1714.57	255	0	255	255	255	73.706	175.744	73.706	175.744	213.124	36.452	155.806	73.871	40.968	69.432	31.442	171.308	0.474	74.029	437215	255	NA	NA	100	4201635	113	547	3.748	37.45	2.208	0.453	0.823	228	483	8.045	1.977	0.673	0.567	11	2083.35	169.905	19.375	0.568	0.488	5.279	0.659	0.51	5.843
59	144.641	255	0	255	255	255	97.498	162.928	97.498	162.928	46.114	89.677	156.774	15.161	12.903	14.847	12.404	10.432	0.855	15.648	36883.5	255	NA	NA	100	354450	278	507	14.323	12.884	1.197	0.835	0.951	299	486	3.137	1.215	0.914	0.739	4	152.133	45.913	11.528	0.959	0.912	9.351	0.92	0.962	9.407
60	182.934	255	0	255	255	255	335.847	169.019	335.847	169.019	53.243	326.452	162.258	17.097	13.226	17.03	13.677	177.722	0.811	18.214	46648.3	255	NA	NA	100	448290	1012	520	157.068	13.226	1.245	0.803	0.944	1028	503	3.436	1.377	0.896	0.809	2	193.756	51.815	26.622	NA	NA	NA	NA	NA	NA
61	163.059	255	0	255	255	255	116.25	177.49	116.25	177.49	49.653	108.065	170	16.129	14.839	15.156	13.698	175.944	0.831	16.334	41580.1	255	NA	NA	100	399585	335	556	9.09	13.842	1.106	0.904	0.944	363	527	3.284	1.18	0.951	0.681	3	172.684	48.916	16.551	0.853	0.625	7.391	0.919	0.97	9.446
62	506.139	255	0	255	255	255	345.816	186.408	345.816	186.408	103.873	331.613	175.161	31.29	23.548	28.415	22.68	5.801	0.589	33.415	129066	255	NA	NA	100	1240320	1034	610	30.774	23.548	1.253	0.798	0.841	1062	543	4.873	1.419	0.893	0.687	2	601.768	91.315	51.937	NA	NA	NA	NA	NA	NA
63	126.743	255	0	255	255	255	41.409	187.427	41.409	187.427	45.436	35.161	179.355	12.903	15.484	15.528	10.392	65.307	0.771	16.426	32319.5	255	NA	NA	100	310590	118	604	70.498	10.236	1.494	0.669	0.936	132	556	2.789	1.605	0.818	0.634	4	135.432	43.32	11.359	0.991	0.982	9.867	0.821	0.767	7.944
64	135.9	255	0	255	255	255	105.639	187.004	105.639	187.004	47.339	98.387	179.677	15.484	14.194	16.295	10.619	30.503	0.762	17.17	34654.5	255	NA	NA	100	333030	305	596	25.602	11.108	1.535	0.652	0.925	334	557	2.871	1.546	0.807	0.618	3	146.878	45.113	15.78	0.891	0.74	8.152	0.83	0.792	8.108
65	98.335	255	0	255	255	255	330.746	189.139	330.746	189.139	38.718	324.839	182.903	12.258	12.581	11.567	10.824	116.837	0.824	12.843	25075.4	255	NA	NA	100	240975	1025	567	101.592	10.864	1.069	0.936	0.913	1025	567	2.54	1.182	0.967	0.638	1	107.7	38.631	38.718	NA	NA	NA	NA	NA	NA
66	151.509	255	0	255	255	255	52.457	190.423	52.457	190.423	49.386	44.516	183.871	16.452	14.194	16.907	11.41	37.629	0.781	17.55	38634.8	255	NA	NA	100	371280	149	614	53.973	12.403	1.482	0.675	0.941	174	570	3.068	1.415	0.822	0.649	5	161.082	47.244	9.877	0.947	0.903	9.251	0.863	0.853	8.582
67	253.59	255	0	255	255	255	65.663	196.53	65.663	196.53	62.524	55.484	188.065	20	18.065	19.704	16.387	41.139	0.815	21.814	64665.5	255	NA	NA	100	621435	185	636	51.605	16.43	1.202	0.832	0.946	209	583	4.056	1.328	0.912	0.702	5	268.054	60.945	12.505	0.97	0.943	9.563	0.889	0.901	8.951
68	144.641	255	0	255	255	255	30.597	197.895	30.597	197.895	47.672	23.226	190.645	14.516	14.516	15.572	11.827	56.695	0.8	16.765	36883.5	255	NA	NA	100	354450	82	636	59.982	12.475	1.317	0.76	0.938	97	591	3.034	1.344	0.872	0.686	3	154.214	46.226	15.891	0.869	0.677	7.733	0.881	0.89	8.853
69	743.913	255	0	255	255	255	105.65	207.083	105.65	207.083	135.859	87.097	190.645	41.29	31.935	37.381	25.338	163.499	0.506	41.692	189698	255	NA	NA	100	1822995	278	611	158.199	30.309	1.475	0.678	0.776	340	591	5.476	1.376	0.823	0.564	10	959.262	115.291	13.586	0.618	0.524	5.711	0.742	0.762	7.52
70	273.673	255	0	255	255	255	79.472	203.305	79.472	203.305	68.565	67.742	192.258	21.613	20.323	23.632	14.745	38.16	0.732	24.889	69786.7	255	NA	NA	100	670650	213	653	47.626	16.475	1.603	0.624	0.924	262	596	3.991	1.511	0.79	0.623	6	296.254	64.07	11.427	0.887	0.807	8.466	0.829	0.799	8.14
71	203.122	255	0	255	255	255	137.183	202.42	137.183	202.42	61.201	127.419	193.226	19.677	18.387	21.949	11.783	39.988	0.681	22.84	51796	255	NA	NA	100	497760	399	656	36.384	13.298	1.863	0.537	0.902	437	599	3.319	1.718	0.733	0.561	3	225.182	55.859	20.4	0.942	0.873	9.074	0.777	0.699	7.38
72	113.424	255	0	255	255	255	290.765	200.289	290.765	200.289	41.709	284.516	193.548	11.935	13.548	14.182	10.183	55.591	0.819	14.842	28923	255	NA	NA	100	277950	883	634	42.357	10.912	1.393	0.718	0.944	908	600	2.719	1.36	0.847	0.701	0	120.136	40.8	NA	NA	NA	NA	NA	NA	NA
73	138.293	255	0	255	255	255	41.458	201.577	41.458	201.577	46.759	35.161	193.871	12.903	15.484	15.393	11.439	73.55	0.795	16.321	35264.8	255	NA	NA	100	338895	121	649	71.565	11.441	1.346	0.743	0.933	133	601	2.958	1.427	0.862	0.692	6	148.231	45.32	7.793	0.932	0.876	9.041	0.862	0.851	8.565
74	120.083	255	0	255	255	255	123.117	201.94	123.117	201.94	41.331	116.774	195.161	12.903	12.581	12.963	11.795	135.806	0.883	13.568	30621.2	255	NA	NA	100	294270	374	607	118.393	12.089	1.099	0.91	0.959	380	605	2.905	1.122	0.954	0.74	2	125.234	41.657	20.665	NA	NA	NA	NA	NA	NA
75	125.911	255	0	255	255	255	52.196	203.673	52.196	203.673	45.358	45.806	196.129	13.548	14.516	14.055	11.406	56.609	0.769	15.226	32107.2	255	NA	NA	100	308550	143	646	53.616	12.194	1.232	0.812	0.928	169	608	2.776	1.249	0.901	0.64	5	135.745	43.37	9.072	0.94	0.889	9.144	0.89	0.926	9.077
76	198.959	255	0	255	255	255	29.884	212.778	29.884	212.778	56.561	21.613	204.194	17.097	17.419	18.826	13.456	48.517	0.782	19.807	50734.7	255	NA	NA	100	487560	71	682	52.943	14.283	1.399	0.715	0.933	103	633	3.518	1.387	0.845	0.668	3	213.319	54.368	18.854	0.88	0.707	7.935	0.869	0.867	8.68
77	131.009	255	0	255	255	255	60.165	211.306	60.165	211.306	45.469	52.581	205.484	15.806	11.935	16.108	10.356	29.005	0.796	16.978	33407.4	255	NA	NA	100	321045	168	673	38.83	10.833	1.555	0.643	0.941	184	637	2.881	1.567	0.802	0.694	6	139.23	43.923	7.578	0.933	0.878	9.054	0.832	0.788	8.097
78	245.473	255	0	255	255	255	136.658	215.294	136.658	215.294	67.542	123.871	206.452	24.516	16.774	25.901	12.067	20.672	0.676	25.221	62595.7	255	NA	NA	100	601545	384	681	20.985	13.024	2.146	0.466	0.916	443	640	3.634	1.936	0.683	0.597	4	268.002	60.939	16.885	0.922	0.861	8.916	0.741	0.609	6.75
79	302.601	255	0	255	255	255	38.919	219.996	38.919	219.996	91.002	25.484	208.387	28.387	25.806	33.366	11.547	39.672	0.459	34.007	77163.4	255	NA	NA	100	741540	79	719	38.066	15.045	2.89	0.346	0.759	136	646	3.325	2.26	0.588	0.413	7	398.907	74.347	13	0.575	0.493	5.34	0.59	0.395	4.923
80	161.707	255	0	255	255	255	85.22	216.351	85.22	216.351	50.285	77.419	209.355	15.161	14.194	15.951	12.907	1.226	0.804	17.173	41235.2	255	NA	NA	100	396270	240	682	28.009	13.669	1.236	0.809	0.947	269	649	3.216	1.256	0.9	0.751	5	170.708	48.635	10.057	0.963	0.929	9.46	0.901	0.931	9.158
81	153.486	255	0	255	255	255	69.651	217.61	69.651	217.61	48.616	61.613	210.968	15.806	13.226	16.36	11.945	25.117	0.816	17.812	39138.9	255	NA	NA	100	376125	195	692	35.417	12.32	1.37	0.73	0.947	212	654	3.157	1.446	0.854	0.734	6	162.071	47.389	8.103	0.946	0.9	9.228	0.861	0.845	8.53
82	140.062	255	0	255	255	255	107.615	221.34	107.615	221.34	46.003	100	215.161	15.484	12.903	15.398	11.581	32.387	0.832	16.209	35715.9	255	NA	NA	100	343230	315	704	47.42	11.739	1.33	0.752	0.947	327	667	3.045	1.381	0.867	0.701	4	147.97	45.281	11.501	0.972	0.941	9.564	0.879	0.878	8.786
83	161.498	255	0	255	255	255	54.252	224.724	54.252	224.724	52.722	46.129	217.419	16.452	15.161	19.002	10.821	43.587	0.73	20.985	41182.1	255	NA	NA	100	395760	144	721	45	11.744	1.756	0.569	0.931	167	674	3.063	1.787	0.755	0.647	7	173.413	49.019	7.532	0.87	0.783	8.268	0.771	0.675	7.233
84	206.764	255	0	255	255	255	118.087	228.068	118.087	228.068	58.118	109.677	219.677	17.419	17.742	20.566	12.8	44.433	0.769	21.419	52724.8	255	NA	NA	100	506685	343	734	52.958	13.968	1.607	0.622	0.928	373	681	3.558	1.534	0.789	0.669	6	222.893	55.574	9.686	0.914	0.848	8.812	0.833	0.798	8.153
85	159.521	255	0	255	255	255	136.277	226.13	136.277	226.13	52.944	127.097	220	18.387	12.581	19.115	10.626	15.476	0.715	19.366	40677.9	255	NA	NA	100	390915	394	713	29.982	11.278	1.799	0.556	0.942	441	682	3.013	1.717	0.746	0.69	3	169.354	48.442	17.648	0.919	0.817	8.683	0.791	0.707	7.491
86	456.296	255	0	255	255	255	68.207	237.632	68.207	237.632	113.154	50.645	220.323	35.484	32.903	44.022	13.197	44.889	0.448	43.854	116355	255	NA	NA	100	1118175	166	785	42.019	16.423	3.336	0.3	0.76	237	683	4.033	2.67	0.548	0.391	8	600.209	91.196	14.144	0.545	0.472	5.087	0.532	0.231	3.815
87	96.15	255	0	255	255	255	42.708	225.641	42.708	225.641	40.515	36.774	220.645	12.258	10.645	12.491	9.8	39.902	0.736	14.968	24518.2	255	NA	NA	100	235620	114	712	37.117	10.112	1.275	0.785	0.935	140	684	2.373	1.48	0.886	0.737	3	102.862	37.753	13.505	0.906	0.783	8.444	0.833	0.808	8.208
88	170.239	255	0	255	255	255	93.126	228.12	93.126	228.12	50.22	85.806	220.645	15.484	15.484	15.313	14.155	40.419	0.848	16.045	43411	255	NA	NA	100	417180	266	716	30.174	14.635	1.082	0.924	0.953	287	684	3.39	1.096	0.961	0.71	7	178.616	49.749	7.174	0.952	0.91	9.31	0.92	0.96	9.401
89	148.699	255	0	255	255	255	62.625	230.86	62.625	230.86	48.584	54.194	223.548	15.484	14.194	17.798	10.638	36.408	0.792	18.704	37918.3	255	NA	NA	100	364395	175	737	45	11.25	1.673	0.598	0.949	195	693	3.061	1.663	0.773	0.677	4	156.764	46.607	12.146	0.996	0.992	9.94	0.812	0.744	7.781
90	142.56	255	0	255	255	255	103.729	234.443	103.729	234.443	46.648	96.774	227.419	13.548	15.161	15.531	11.687	56.959	0.823	16.486	36352.8	255	NA	NA	100	349350	313	752	59.421	12.525	1.329	0.753	0.946	315	705	3.056	1.316	0.867	0.694	5	150.677	45.693	9.33	0.975	0.952	9.635	0.891	0.906	8.987
91	124.766	255	0	255	255	255	37.584	235.697	37.584	235.697	44.745	30.323	230	15.806	11.29	15.806	10.05	22.238	0.783	17.371	31815.3	255	NA	NA	100	305745	97	747	31.329	10.8	1.573	0.636	0.944	113	713	2.788	1.609	0.797	0.699	4	132.102	42.784	11.186	0.999	0.997	9.978	0.817	0.762	7.899
92	654.943	255	0	255	255	255	116.082	245.452	116.082	245.452	120.375	97.097	230	39.677	32.903	46	18.128	31.981	0.568	45.748	167010	255	NA	NA	100	1604970	310	809	37.84	20.132	2.538	0.394	0.862	392	713	5.441	2.272	0.628	0.502	7	759.47	102.584	17.196	0.719	0.609	6.643	0.654	0.441	5.477
93	240.687	255	0	255	255	255	81.445	240.957	81.445	240.957	60.823	72.581	231.29	18.065	20	20.291	15.103	60.168	0.818	21.446	61375.1	255	NA	NA	100	589815	242	779	68.839	15.292	1.344	0.744	0.956	261	717	3.957	1.402	0.863	0.666	5	251.769	59.065	12.165	0.972	0.945	9.585	0.875	0.865	8.7
94	568.991	255	0	255	255	255	40.142	248.304	40.142	248.304	108.37	23.226	232.258	32.903	27.742	35.003	20.697	32.295	0.609	39.609	145093	255	NA	NA	100	1394340	73	799	40.045	24.179	1.691	0.591	0.86	155	720	5.25	1.638	0.769	0.623	6	661.811	95.762	18.062	0.78	0.671	7.254	0.758	0.706	7.321
95	220.083	255	0	255	255	255	318.498	241.236	318.498	241.236	57.773	310	232.581	17.097	17.742	18.206	15.392	136.886	0.829	19.087	56121.2	255	NA	NA	100	539325	963	733	149.534	15.672	1.183	0.845	0.955	977	721	3.809	1.218	0.919	0.726	0	230.437	56.507	NA	NA	NA	NA	NA	NA	NA
96	188.554	255	0	255	255	255	93.222	245.781	93.222	245.781	57.049	85.484	235.806	15.161	19.032	19.476	12.327	71.841	0.728	20.798	48081.2	255	NA	NA	100	462060	273	790	66.218	12.344	1.58	0.633	0.928	290	731	3.305	1.685	0.796	0.653	6	203.226	53.066	9.508	0.884	0.803	8.433	0.798	0.724	7.612
97	191.363	255	0	255	255	255	138.259	248.9	138.259	248.9	56.482	129.355	242.258	19.032	15.161	21.497	11.334	31.128	0.754	22.389	48797.6	255	NA	NA	100	468945	401	792	36.209	11.599	1.897	0.527	0.959	424	751	3.388	1.93	0.726	0.663	3	199.532	52.581	18.827	0.896	0.753	8.244	0.759	0.625	6.92
98	297.086	255	0	255	255	255	348.442	251.144	348.442	251.144	70.012	335.806	242.258	25.161	18.065	24	15.761	179.397	0.762	25.457	75757	255	NA	NA	100	728025	1041	773	171.254	16.361	1.523	0.657	0.941	1070	751	4.243	1.556	0.81	0.654	2	315.608	66.13	35.006	NA	NA	NA	NA	NA	NA
99	279.813	255	0	255	255	255	68.272	258.426	68.272	258.426	76.255	59.032	245.806	18.71	24.516	25.099	14.195	66.285	0.605	26.24	71352.2	255	NA	NA	100	685695	196	838	69.114	16.215	1.768	0.566	0.869	223	762	3.669	1.618	0.752	0.61	6	322.113	66.808	12.709	0.775	0.667	7.211	0.773	0.718	7.455
100	135.276	255	0	255	255	255	121.877	254.544	121.877	254.544	45.69	114.516	249.032	14.516	12.581	15.505	11.108	31.664	0.814	16.765	34495.3	255	NA	NA	100	331500	355	798	30.018	11.742	1.396	0.716	0.956	373	772	2.961	1.428	0.846	0.741	4	141.52	44.283	11.423	0.982	0.963	9.726	0.865	0.851	8.583
101	141.623	255	0	255	255	255	80.847	257.578	80.847	257.578	47.75	73.871	249.677	13.871	15.484	16.858	10.697	53.847	0.781	17.716	36113.9	255	NA	NA	100	347055	234	820	56.889	10.881	1.576	0.635	0.94	263	774	2.966	1.628	0.797	0.659	5	150.728	45.701	9.55	0.947	0.903	9.25	0.818	0.759	7.882
102	130.905	255	0	255	255	255	54.931	259.655	54.931	259.655	45.234	47.742	253.548	14.516	12.258	15.279	10.909	39.233	0.804	16.665	33380.9	255	NA	NA	100	320790	153	824	47.353	11.921	1.401	0.714	0.943	165	786	2.894	1.398	0.845	0.736	5	138.813	43.857	9.047	0.963	0.93	9.462	0.866	0.861	8.632
103	327.575	255	0	255	255	255	362.876	263.544	362.876	263.544	71.413	351.29	253.548	23.226	20	22.957	18.168	4.934	0.807	24.021	83531.7	255	NA	NA	100	802740	1089	831	14.783	19.259	1.264	0.791	0.952	1118	786	4.587	1.247	0.89	0.705	3	344.016	69.042	23.804	0.865	0.665	7.652	0.907	0.937	9.219
104	948.283	255	0	255	255	255	103.739	271.961	103.739	271.961	146.54	81.29	253.871	44.194	36.452	43.135	27.991	154.767	0.555	46.722	241812	255	NA	NA	100	2323815	252	823	161.065	33.963	1.541	0.649	0.822	293	787	6.471	1.376	0.806	0.589	11	1153.8	126.442	13.322	0.676	0.571	6.233	0.776	0.79	7.826
105	160.874	255	0	255	255	255	127.289	263.918	127.289	263.918	51.621	119.677	255.806	15.161	16.129	18.85	10.867	45.067	0.759	20.093	41022.9	255	NA	NA	100	394230	372	841	42.397	10.939	1.735	0.576	0.943	400	793	3.116	1.837	0.759	0.658	4	170.655	48.628	12.905	0.983	0.966	9.742	0.774	0.666	7.201
106	322.893	255	0	255	255	255	338.952	265.093	338.952	265.093	71.445	327.097	255.806	24.194	18.387	23.908	17.196	6.184	0.795	24.645	82337.7	255	NA	NA	100	791265	1014	812	165.6	18.081	1.39	0.719	0.955	1041	793	4.519	1.363	0.848	0.726	4	338.242	68.46	17.861	0.994	0.988	9.909	0.881	0.88	8.807
107	414.672	255	0	255	255	255	31.878	266.661	31.878	266.661	88.956	16.129	258.065	32.903	18.065	32.934	16.031	6.424	0.659	32.929	105741	255	NA	NA	100	1016175	50	822	177.754	17.774	2.054	0.487	0.904	72	800	4.662	1.853	0.698	0.698	4	458.949	79.746	22.239	0.908	0.838	8.732	0.75	0.638	6.939
108	261.602	255	0	255	255	255	411.15	270.399	411.15	270.399	66.962	399.677	262.258	23.226	16.452	23.547	14.145	174.152	0.733	23.709	66708.6	255	NA	NA	100	641070	1239	829	165.018	14.616	1.665	0.601	0.93	1260	813	3.907	1.622	0.775	0.685	0	281.321	62.435	NA	NA	NA	NA	NA	NA	NA
109	333.403	255	0	255	255	255	72.819	275.575	72.819	275.575	72.97	60.323	264.839	24.194	20.323	24.534	17.303	29.064	0.787	24.872	85017.7	255	NA	NA	100	817020	187	866	33.896	18.675	1.418	0.705	0.933	233	821	4.569	1.332	0.84	0.678	7	357.336	70.366	10.424	0.912	0.844	8.78	0.882	0.894	8.877
110	378.252	255	0	255	255	255	46.81	275.695	46.81	275.695	90.546	30.323	265.484	32.581	20	35.382	13.612	20.821	0.58	34.359	96454.2	255	NA	NA	100	926925	98	882	24.399	16.009	2.599	0.385	0.847	175	823	4.177	2.146	0.62	0.58	7	446.722	78.676	12.935	0.732	0.622	6.771	0.672	0.498	5.85
111	147.763	255	0	255	255	255	132.174	273.31	132.174	273.31	50.031	124.839	265.484	15.806	15.161	17.854	10.537	43.42	0.742	18.646	37679.5	255	NA	NA	100	362100	390	870	37.266	11.742	1.694	0.59	0.924	417	823	2.953	1.588	0.768	0.617	4	159.834	47.061	12.508	0.971	0.945	9.578	0.816	0.767	7.915
112	220.291	255	0	255	255	255	145.166	275.636	145.166	275.636	61.579	134.839	266.774	20.645	17.419	23.245	12.067	35.792	0.73	23.88	56174.3	255	NA	NA	100	539835	424	880	38.418	13.391	1.926	0.519	0.923	470	827	3.577	1.783	0.72	0.613	4	238.605	57.5	15.395	0.963	0.93	9.461	0.775	0.681	7.284
113	263.267	255	0	255	255	255	352.241	277.235	352.241	277.235	65.717	340.323	268.387	23.226	16.774	22.446	14.934	174.865	0.766	23.884	67133.2	255	NA	NA	100	645150	1055	851	163.523	16.458	1.503	0.665	0.94	1088	832	4.006	1.451	0.816	0.676	3	280.124	62.302	21.906	0.888	0.733	8.107	0.85	0.832	8.407
114	330.489	255	0	255	255	255	333.753	282.985	333.753	282.985	73.993	320.323	273.548	26.452	17.742	24.191	17.394	162.523	0.759	26.733	84274.7	255	NA	NA	100	809880	993	872	171.674	17.742	1.391	0.719	0.922	1026	848	4.466	1.507	0.848	0.704	3	358.585	70.489	24.664	0.893	0.745	8.191	0.837	0.809	8.228
115	295.734	255	0	255	255	255	19.144	283.505	19.144	283.505	70.533	6.452	274.516	24.839	17.097	25.062	15.024	19.056	0.747	26.256	75412.1	255	NA	NA	100	724710	20	893	26.25	16.54	1.668	0.599	0.926	58	851	4.193	1.587	0.774	0.696	4	319.459	66.532	17.633	0.975	0.951	9.629	0.817	0.769	7.931
116	223.101	255	0	255	255	255	87.557	284.385	87.557	284.385	58.275	78.387	275.161	18.065	17.742	17.47	16.26	30.01	0.826	18.545	56890.7	255	NA	NA	100	546720	243	884	13.069	16.861	1.074	0.931	0.943	263	853	3.828	1.1	0.965	0.696	5	236.577	57.255	11.655	0.977	0.955	9.656	0.914	0.958	9.357
117	130.905	255	0	255	255	255	154.981	282.027	154.981	282.027	47.183	145.484	276.129	17.742	11.613	17.301	9.634	15.163	0.739	18.57	33380.9	255	NA	NA	100	320790	451	880	17.176	10.694	1.796	0.557	0.932	478	856	2.774	1.736	0.746	0.635	2	140.478	44.119	23.591	NA	NA	NA	NA	NA	NA
118	272.425	255	0	255	255	255	53.879	287.32	53.879	287.32	65.026	42.903	279.677	22.581	16.452	22.332	15.532	10.99	0.81	22.663	69468.3	255	NA	NA	100	667590	133	890	4.899	16.124	1.438	0.696	0.956	166	867	4.189	1.406	0.834	0.733	6	284.86	62.826	10.838	0.942	0.893	9.172	0.873	0.863	8.679
119	127.888	255	0	255	255	255	126.391	285.721	126.391	285.721	50.141	118.387	280	18.065	12.581	19.724	8.256	28.071	0.639	19.55	32611.3	255	NA	NA	100	313395	371	907	37.626	8.832	2.389	0.419	0.904	411	868	2.551	2.213	0.647	0.563	5	141.468	44.275	10.028	0.837	0.739	7.88	0.686	0.488	5.866
120	382.102	255	0	255	255	255	131.407	294.013	131.407	294.013	103.098	113.226	283.871	38.065	23.548	41.73	11.658	24.599	0.452	41.302	97436	255	NA	NA	100	936360	352	945	23.962	13.664	3.579	0.279	0.805	445	880	3.706	3.023	0.529	0.426	8	474.766	81.108	12.887	0.551	0.476	5.139	0.497	0.089	2.929
121	137.357	255	0	255	255	255	72.886	289.931	72.886	289.931	47.326	64.516	284.516	16.452	11.935	15.534	11.258	172.819	0.771	16.502	35026	255	NA	NA	100	336600	200	901	175.515	11.935	1.38	0.725	0.934	225	882	2.902	1.383	0.851	0.7	5	147.086	45.145	9.465	0.941	0.891	9.159	0.868	0.867	8.673
122	323.205	255	0	255	255	255	33.073	294.281	33.073	294.281	71.335	21.29	284.839	23.871	19.032	24.297	16.937	28.015	0.798	26.137	82417.3	255	NA	NA	100	792030	66	933	35.455	17.625	1.435	0.697	0.955	96	883	4.531	1.483	0.835	0.711	5	338.554	68.492	14.267	0.959	0.923	9.41	0.852	0.824	8.381
123	122.789	255	0	255	255	255	112.333	291.434	112.333	291.434	45.847	104.516	285.161	14.839	12.258	14.813	10.554	21.66	0.734	17.033	31311.1	255	NA	NA	100	300900	324	918	37.304	11.161	1.404	0.712	0.899	349	884	2.678	1.526	0.844	0.675	5	136.577	43.502	9.169	0.915	0.849	8.817	0.82	0.792	8.062
124	142.976	255	0	255	255	255	97.119	294.883	97.119	294.883	46.225	90	288.387	14.839	12.903	15.241	11.944	31.268	0.841	16.839	36458.9	255	NA	NA	100	350370	283	932	36.431	12.506	1.276	0.784	0.948	297	894	3.093	1.347	0.885	0.747	6	150.884	45.724	7.704	0.961	0.927	9.443	0.885	0.892	8.886
125	131.217	255	0	255	255	255	15.758	296.726	15.758	296.726	47.28	8.065	290.968	14.839	11.935	15.11	11.057	24.953	0.738	17.206	33460.5	255	NA	NA	100	321555	25	930	30.411	11.445	1.367	0.732	0.922	65	902	2.775	1.503	0.855	0.741	2	142.299	44.404	23.64	NA	NA	NA	NA	NA	NA
126	266.493	255	0	255	255	255	335.334	298.08	335.334	298.08	66.805	323.226	291.29	24.516	14.516	23.741	14.292	1.99	0.75	25.054	67955.8	255	NA	NA	100	653055	1002	937	11.889	14.516	1.661	0.602	0.951	1027	903	3.989	1.726	0.776	0.749	2	280.281	62.319	33.402	NA	NA	NA	NA	NA	NA
127	299.792	255	0	255	255	255	61.653	301.116	61.653	301.116	68.206	51.29	291.613	20.968	18.71	22.073	17.293	10.942	0.81	23.082	76446.9	255	NA	NA	100	734655	160	952	26.565	17.109	1.276	0.783	0.957	196	904	4.395	1.349	0.885	0.764	6	313.268	65.884	11.368	0.942	0.893	9.173	0.886	0.888	8.869
128	277.107	255	0	255	255	255	81.047	301.771	81.047	301.771	65.372	71.935	291.935	19.355	20.323	21.957	16.069	49.176	0.815	23.1	70662.3	255	NA	NA	100	679065	236	967	54.09	17.236	1.366	0.732	0.941	252	905	4.239	1.34	0.855	0.704	7	294.485	63.879	9.339	0.931	0.874	9.025	0.884	0.894	8.895
129	544.433	255	0	255	255	255	372.099	308.268	372.099	308.268	104.076	358.387	291.935	29.032	32.581	35.841	19.341	54.673	0.632	36.387	138830	255	NA	NA	100	1334160	1116	1002	52.927	23.038	1.853	0.54	0.858	1164	905	5.231	1.579	0.735	0.576	3	634.704	93.78	34.692	0.978	0.955	9.668	0.783	0.745	7.643
130	272.529	255	0	255	255	255	39.429	305.022	39.429	305.022	79.533	23.871	294.839	27.419	18.065	29.522	11.754	18.402	0.541	30.441	69494.8	255	NA	NA	100	667845	74	962	27.108	14.452	2.512	0.398	0.804	141	914	3.427	2.106	0.631	0.55	5	338.866	68.523	15.907	0.736	0.626	6.811	0.654	0.498	5.759
131	89.594	255	0	255	255	255	106.347	300.687	106.347	300.687	39.395	100	295.806	13.548	10.968	13.216	8.632	32.155	0.725	14.091	22846.5	255	NA	NA	100	219555	310	935	15.945	9.335	1.531	0.653	0.899	332	917	2.274	1.509	0.808	0.603	5	99.688	37.166	7.879	0.908	0.839	8.735	0.826	0.801	8.134
132	142.352	255	0	255	255	255	129.588	304.339	129.588	304.339	48.017	120.968	297.742	16.129	13.548	16.105	11.254	24.64	0.776	16.74	36299.7	255	NA	NA	100	348840	375	950	25.084	11.792	1.431	0.699	0.922	403	923	2.965	1.42	0.836	0.651	3	154.475	46.265	16.006	0.883	0.717	7.997	0.859	0.852	8.552
133	267.222	255	0	255	255	255	93.258	310.599	93.258	310.599	64.159	82.258	301.29	20.645	18.387	21.225	16.03	35.509	0.816	22.428	68141.5	255	NA	NA	100	654840	264	987	49.667	16.879	1.324	0.755	0.948	284	934	4.165	1.329	0.869	0.704	6	281.79	62.487	10.693	0.946	0.899	9.226	0.889	0.9	8.948
134	367.118	255	0	255	255	255	330.216	312.035	330.216	312.035	78.464	317.097	302.581	27.097	19.032	27.023	17.297	170.883	0.749	27.471	93615	255	NA	NA	100	899640	983	951	170.538	17.334	1.562	0.64	0.943	1000	938	4.679	1.585	0.8	0.712	5	389.126	73.43	15.693	0.926	0.866	8.961	0.824	0.77	7.968
135	102.914	255	0	255	255	255	108.393	310.042	108.393	310.042	40.483	102.581	304.516	12.258	11.29	13.438	9.751	38.737	0.789	14.605	26243	255	NA	NA	100	252195	318	975	43.21	10.981	1.378	0.726	0.931	338	944	2.542	1.33	0.852	0.744	4	110.51	39.132	10.121	0.998	0.995	9.965	0.872	0.887	8.792
136	324.454	255	0	255	255	255	309.105	315.943	309.105	315.943	70.533	298.065	305.484	21.29	20.968	20.858	19.806	66.883	0.82	23.174	82735.7	255	NA	NA	100	795090	937	1007	51.216	20.289	1.053	0.95	0.95	955	947	4.6	1.142	0.974	0.727	4	341.416	68.781	17.633	0.979	0.957	9.677	0.915	0.969	9.418
137	127.263	255	0	255	255	255	118.119	313.657	118.119	313.657	44.27	111.29	306.452	14.194	14.839	14.601	11.098	53.29	0.816	15.511	32452.1	255	NA	NA	100	311865	360	996	73.072	11.23	1.316	0.76	0.935	373	950	2.875	1.381	0.872	0.604	4	136.056	43.419	11.068	0.981	0.961	9.711	0.875	0.876	8.753
138	182.518	255	0	255	255	255	51.818	315.355	51.818	315.355	53.211	43.871	307.419	16.129	15.484	16.662	13.947	2.845	0.81	17.754	46542.1	255	NA	NA	100	447270	136	966	155.298	14.469	1.195	0.837	0.945	159	953	3.43	1.227	0.915	0.731	5	193.236	51.745	10.642	0.967	0.937	9.517	0.91	0.947	9.285
139	143.6	255	0	255	255	255	67.038	313.629	67.038	313.629	48.238	59.355	307.419	16.452	12.581	15.814	11.562	19.608	0.775	17.033	36618.1	255	NA	NA	100	351900	187	989	24.624	12.176	1.368	0.731	0.936	218	953	2.977	1.399	0.855	0.694	5	153.433	46.109	9.648	0.944	0.897	9.204	0.865	0.86	8.623
140	428.72	255	0	255	255	255	130.218	320.359	130.218	320.359	90.025	115.806	308.065	28.065	24.194	31.52	17.318	39.104	0.665	33.551	109324	255	NA	NA	100	1050600	359	1022	33.232	18.202	1.82	0.549	0.918	424	955	4.762	1.843	0.741	0.631	3	466.909	80.434	30.008	0.954	0.901	9.271	0.755	0.642	6.981
141	155.255	255	0	255	255	255	149.593	316.312	149.593	316.312	48.662	143.226	308.065	13.548	16.452	15.716	12.578	84.476	0.824	16.901	39590	255	NA	NA	100	380460	457	1006	76.759	13.342	1.249	0.8	0.94	461	955	3.19	1.267	0.895	0.697	2	165.141	47.836	24.331	NA	NA	NA	NA	NA	NA
142	130.385	255	0	255	255	255	384.82	315.299	384.82	315.299	45.801	377.419	308.71	13.548	12.903	14.204	11.688	25.572	0.781	15.934	33248.2	255	NA	NA	100	319515	1170	988	31.759	12.421	1.215	0.823	0.945	1199	957	2.847	1.283	0.907	0.746	3	137.981	43.726	15.267	0.88	0.708	7.94	0.885	0.909	8.969
143	134.339	255	0	255	255	255	288.999	315.344	288.999	315.344	48.994	281.935	309.355	16.129	12.581	17.23	9.927	29.234	0.703	18.81	34256.5	255	NA	NA	100	329205	874	997	30.964	10.867	1.736	0.576	0.887	893	959	2.742	1.731	0.759	0.662	2	151.509	45.819	24.497	NA	NA	NA	NA	NA	NA
144	146.722	255	0	255	255	255	36.862	316.672	36.862	316.672	47.815	29.677	309.677	14.194	13.871	15.137	12.341	30.14	0.806	16.731	37414.2	255	NA	NA	100	359550	92	995	33.996	12.407	1.227	0.815	0.946	115	960	3.069	1.349	0.903	0.745	2	155.047	46.351	23.907	NA	NA	NA	NA	NA	NA
145	169.823	255	0	255	255	255	350.439	316.881	350.439	316.881	50.93	341.613	310.968	17.097	12.903	17.092	12.651	3.618	0.823	17.792	43304.9	255	NA	NA	100	416160	1059	988	22.38	12.903	1.351	0.74	0.958	1073	964	3.334	1.379	0.86	0.77	3	177.263	49.56	16.977	0.857	0.639	7.482	0.881	0.877	8.792
146	136.629	255	0	255	255	255	77.203	319.135	77.203	319.135	45.893	69.677	312.258	15.161	13.548	15.473	11.243	40.15	0.815	16.235	34840.3	255	NA	NA	100	334815	221	1007	49.028	11.094	1.376	0.727	0.942	236	968	2.977	1.463	0.852	0.665	5	145.11	44.841	9.179	0.97	0.943	9.563	0.857	0.837	8.472
147	317.69	255	0	255	255	255	426.843	321.042	426.843	321.042	70.832	414.194	312.903	25.161	16.774	25.103	16.113	179.43	0.796	25.833	81010.9	255	NA	NA	100	778515	1285	1010	15.945	16.774	1.558	0.642	0.956	1308	970	4.485	1.54	0.801	0.753	0	332.258	67.852	NA	NA	NA	NA	NA	NA	NA
148	84.703	255	0	255	255	255	160.788	319.509	160.788	319.509	39.16	153.871	314.516	13.226	10.323	14.787	7.293	29.675	0.694	15.661	21599.4	255	NA	NA	100	207570	477	1001	32.381	8.268	2.028	0.493	0.924	510	975	2.163	1.894	0.702	0.62	1	91.675	35.641	39.16	NA	NA	NA	NA	NA	NA
149	109.157	255	0	255	255	255	295.226	322.477	295.226	322.477	41.787	288.71	316.129	13.226	12.581	12.9	10.774	27.64	0.786	14.289	27835.1	255	NA	NA	100	267495	903	1019	61.699	10.578	1.197	0.835	0.941	918	980	2.612	1.351	0.914	0.656	2	116.025	40.096	20.893	NA	NA	NA	NA	NA	NA
150	134.027	255	0	255	255	255	86.653	325.302	86.653	325.302	44.745	79.032	318.71	13.871	13.226	14.652	11.646	34.639	0.841	15.767	34176.9	255	NA	NA	100	328440	246	1017	30.763	12.495	1.258	0.795	0.958	264	988	2.995	1.262	0.892	0.731	2	139.854	44.021	22.373	NA	NA	NA	NA	NA	NA
151	143.809	255	0	255	255	255	323.446	325.071	323.446	325.071	47.294	315.161	318.71	16.129	12.903	15.268	11.993	172.38	0.808	16.515	36671.2	255	NA	NA	100	352410	977	1009	12.407	12.451	1.273	0.785	0.95	990	988	3.041	1.326	0.886	0.691	3	151.457	45.811	15.765	0.865	0.664	7.643	0.889	0.899	8.94
152	156.816	255	0	255	255	255	338.839	325.799	338.839	325.799	49.418	330.645	319.032	16.774	13.226	16.629	12.007	7.065	0.807	17.458	39988	255	NA	NA	100	384285	1025	1020	16.091	12.445	1.385	0.722	0.939	1054	989	3.173	1.403	0.85	0.707	3	167.066	48.114	16.473	0.866	0.665	7.655	0.87	0.864	8.67
153	163.788	255	0	255	255	255	377.137	325.593	377.137	325.593	52.064	368.065	319.032	17.419	12.581	17.313	12.045	3.215	0.759	17.751	41765.9	255	NA	NA	100	401370	1141	1006	160.907	12.163	1.437	0.696	0.939	1169	989	3.146	1.459	0.834	0.747	3	174.35	49.151	17.355	0.892	0.744	8.182	0.851	0.828	8.396
154	157.544	255	0	255	255	255	61.945	325.195	61.945	325.195	49.607	53.548	319.355	17.419	12.581	16.935	11.844	6.702	0.805	17.565	40173.8	255	NA	NA	100	386070	166	1001	172.614	12.581	1.43	0.699	0.951	184	990	3.176	1.396	0.836	0.719	3	165.661	47.911	16.536	0.867	0.669	7.681	0.873	0.867	8.7
155	118.106	255	0	255	255	255	390.821	327.188	390.821	327.188	42.921	385.161	320.968	12.581	13.226	12.438	12.091	17.394	0.806	14.054	30117.1	255	NA	NA	100	289425	1196	998	148.134	12.577	1.029	0.972	0.943	1204	995	2.752	1.117	0.986	0.71	2	125.182	41.648	21.46	NA	NA	NA	NA	NA	NA
1	190.739	255	0	255	255	255	101.845	9.156	101.845	9.156	55.635	93.548	1.29	15.806	15.484	16.35	14.853	4.213	0.774	18.71	48638.4	255	NA	NA	100	467415	294	10	133.603	15.484	1.101	0.908	0.919	330	4	3.428	1.208	0.953	0.779	2	207.544	53.627	27.817	NA	NA	NA	NA	NA	NA
2	162.123	255	0	255	255	255	173.317	10.666	173.317	10.666	48.884	165.806	4.194	14.839	14.516	15.262	13.525	24.755	0.853	16.606	41341.3	255	NA	NA	100	397290	514	42	29.055	14.046	1.128	0.886	0.958	530	13	3.317	1.182	0.941	0.753	2	169.147	48.412	24.442	NA	NA	NA	NA	NA	NA
3	177.211	255	0	255	255	255	25.659	17.498	25.659	17.498	54.045	20	8.065	11.935	19.032	18.436	12.238	87.141	0.762	19.166	45188.9	255	NA	NA	100	434265	73	25	96.766	11.935	1.506	0.664	0.94	73	25	3.279	1.606	0.815	0.78	2	188.605	51.121	27.022	NA	NA	NA	NA	NA	NA
4	160.978	255	0	255	255	255	150.083	16.342	150.083	16.342	49.262	143.871	8.065	13.226	16.129	17.304	11.845	119.787	0.834	18.299	41049.4	255	NA	NA	100	394485	448	28	130.711	12.647	1.461	0.685	0.955	454	25	3.268	1.447	0.827	0.755	2	168.522	48.323	24.631	NA	NA	NA	NA	NA	NA
5	199.272	255	0	255	255	255	88.24	19.875	88.24	19.875	54.358	80.323	12.258	17.097	16.129	18.581	13.655	41.484	0.847	19.422	50814.3	255	NA	NA	100	488325	251	82	32.106	14.308	1.361	0.735	0.954	281	38	3.666	1.357	0.857	0.723	5	208.897	53.801	10.872	0.99	0.98	9.849	0.887	0.891	8.894
6	190.219	255	0	255	255	255	71.721	21.32	71.721	21.32	55.759	63.226	13.226	17.419	16.129	18.573	13.04	148.592	0.769	20.325	48505.7	255	NA	NA	100	466140	199	45	144.039	13.705	1.424	0.702	0.933	208	41	3.411	1.483	0.838	0.677	3	203.955	53.161	18.586	0.887	0.728	8.076	0.844	0.82	8.318
7	165.349	255	0	255	255	255	165.266	21.391	165.266	21.391	52.644	156.774	13.871	15.806	15.484	17.694	11.898	147.816	0.75	19.247	42163.9	255	NA	NA	100	405195	488	50	140.44	12.365	1.487	0.672	0.926	513	43	3.141	1.557	0.82	0.676	5	178.512	49.735	10.529	0.926	0.867	8.965	0.826	0.784	8.05
8	160.874	255	0	255	255	255	178.724	23.24	178.724	23.24	50.897	172.581	13.871	11.935	18.387	17.407	11.767	80.056	0.78	18.432	41022.9	255	NA	NA	100	394230	558	43	94.014	11.935	1.479	0.676	0.952	558	43	3.161	1.544	0.822	0.733	3	168.991	48.39	16.966	0.88	0.709	7.947	0.838	0.795	8.161
9	209.469	255	0	255	255	255	106.119	23.439	106.119	23.439	59.643	95.484	15.806	20.968	16.129	21.305	12.519	155.63	0.74	21.673	53414.7	255	NA	NA	100	513315	296	66	165.343	13.776	1.702	0.588	0.93	313	49	3.512	1.573	0.767	0.619	3	225.234	55.865	19.881	0.904	0.776	8.4	0.822	0.775	7.983
10	165.036	255	0	255	255	255	32.581	30.868	32.581	30.868	49.496	25.806	22.903	14.839	15.484	15.278	13.754	71.334	0.847	16.274	42084.3	255	NA	NA	100	404430	86	118	39.369	14.124	1.111	0.9	0.96	96	71	3.334	1.152	0.949	0.718	4	171.956	48.813	12.374	0.963	0.922	9.427	0.929	0.982	9.556
11	171.904	255	0	255	255	255	61.823	31.098	61.823	31.098	51.51	53.548	23.226	17.097	14.516	16.129	13.57	17.155	0.814	17.792	43835.6	255	NA	NA	100	421260	168	112	22.38	14.516	1.189	0.841	0.937	192	72	3.337	1.226	0.917	0.693	4	183.402	50.411	12.878	0.982	0.963	9.728	0.899	0.942	9.205
12	261.707	255	0	255	255	255	95.895	33.067	95.895	33.067	65.874	84.839	23.226	22.581	18.387	21.646	15.394	173.993	0.758	22.967	66735.2	255	NA	NA	100	641325	263	113	10.521	16.734	1.406	0.711	0.939	293	72	3.973	1.372	0.843	0.63	5	278.721	62.146	13.175	0.932	0.876	9.041	0.867	0.867	8.672
13	148.075	255	0	255	255	255	157.583	29.313	157.583	29.313	50.128	149.355	23.226	18.065	10.968	17.919	10.522	169.373	0.741	18.701	37759.1	255	NA	NA	100	362865	463	79	165.005	10.968	1.703	0.587	0.945	483	72	2.954	1.705	0.766	0.747	4	156.66	46.591	12.532	0.97	0.943	9.565	0.798	0.717	7.572
14	189.698	255	0	255	255	255	19.744	34.165	19.744	34.165	55.114	11.935	25.484	15.484	17.742	16.982	14.223	104.533	0.785	17.926	48373	255	NA	NA	100	464865	37	91	149.744	13.966	1.194	0.838	0.933	60	79	3.442	1.284	0.915	0.691	3	203.226	53.066	18.371	0.878	0.702	7.898	0.89	0.908	8.991
15	193.965	255	0	255	255	255	45.118	34.534	45.118	34.534	57.317	35.484	26.129	18.387	15.806	19.523	12.65	36.749	0.742	21.487	49461	255	NA	NA	100	475320	111	130	35.838	14.233	1.543	0.648	0.922	147	81	3.384	1.51	0.805	0.667	5	210.302	53.982	11.463	0.92	0.858	8.892	0.826	0.797	8.116
16	180.125	255	0	255	255	255	76.314	34.095	76.314	34.095	56.215	67.097	26.774	18.71	15.161	20.35	11.27	30.452	0.716	21.087	45931.8	255	NA	NA	100	441405	209	121	29.31	12.227	1.806	0.554	0.911	249	83	3.204	1.725	0.744	0.635	7	197.659	52.334	8.031	0.859	0.769	8.14	0.784	0.705	7.444
17	146.41	255	0	255	255	255	175.531	35.791	175.531	35.791	53.713	165.806	28.71	18.065	14.839	18.105	10.296	143.719	0.638	18.57	37334.5	255	NA	NA	100	358785	514	101	162.824	12.063	1.758	0.569	0.845	532	89	2.726	1.539	0.754	0.546	5	173.205	48.99	10.743	0.835	0.737	7.864	0.789	0.765	7.769
18	856.4	255	0	255	255	255	160.485	50.294	160.485	50.294	121.085	140.968	34.194	35.161	34.839	36.002	30.287	121.129	0.734	38.257	218382	255	NA	NA	100	2098650	469	106	118.726	31.311	1.189	0.841	0.933	469	106	7.073	1.222	0.917	0.699	6	918.211	112.797	20.181	0.888	0.809	8.489	0.891	0.917	9.038
19	172.945	255	0	255	255	255	58.253	42.246	58.253	42.246	54.69	48.065	36.452	20.968	10.968	20.762	10.606	179.925	0.727	21.007	44100.9	255	NA	NA	100	423810	149	127	176.479	10.968	1.958	0.511	0.926	166	113	3.162	1.915	0.715	0.752	6	186.785	50.874	9.115	0.883	0.801	8.42	0.754	0.629	6.915
20	173.569	255	0	255	255	255	85.018	43.046	85.018	43.046	55.27	74.194	36.774	21.935	11.613	20.562	10.748	175.449	0.714	21.957	44260.1	255	NA	NA	100	425340	230	130	177.474	11.597	1.913	0.523	0.929	258	114	3.14	1.893	0.723	0.681	5	186.784	50.874	11.054	0.899	0.826	8.625	0.752	0.63	6.909
21	225.39	255	0	255	255	255	103.434	46.292	103.434	46.292	59.754	93.548	37.097	19.355	17.419	19.677	14.584	38.824	0.793	20.207	57474.5	255	NA	NA	100	552330	290	148	16.699	15.788	1.349	0.741	0.946	333	115	3.772	1.28	0.861	0.669	5	238.137	57.443	11.951	0.956	0.917	9.366	0.897	0.919	9.078
22	102.393	255	0	255	255	255	27.782	43.783	27.782	43.783	43.188	21.613	38.387	13.871	12.258	16.37	7.964	38.117	0.69	17.36	26110.3	255	NA	NA	100	250920	70	157	41.987	8.607	2.056	0.486	0.897	86	119	2.371	2.017	0.697	0.602	5	114.1	39.762	8.638	0.88	0.798	8.39	0.722	0.577	6.498
23	217.17	255	0	255	255	255	41.115	49.142	41.115	49.142	57.694	31.935	41.29	18.387	15.806	18.387	15.038	34.657	0.82	19.749	55378.3	255	NA	NA	100	532185	110	177	51.633	15.318	1.223	0.818	0.945	137	128	3.764	1.289	0.904	0.747	5	229.761	56.424	11.539	0.973	0.948	9.605	0.899	0.92	9.095
24	148.491	255	0	255	255	255	72.326	49.899	72.326	49.899	47.404	65.806	41.935	12.903	15.806	15.943	11.859	114.127	0.83	16.553	37865.2	255	NA	NA	100	363885	215	130	123.071	12.883	1.344	0.744	0.94	215	130	3.132	1.285	0.862	0.728	6	158.012	46.792	7.901	0.955	0.916	9.353	0.898	0.923	9.105
25	1148.18	255	0	255	255	255	126.105	65.793	126.105	65.793	185.355	106.452	41.935	49.677	47.742	42.692	34.243	138.561	0.42	51.015	292786	255	NA	NA	100	2813670	333	169	162.711	40.506	1.247	0.802	0.727	386	130	6.194	1.259	0.896	0.484	9	1579.71	147.95	20.595	0.489	0.438	4.634	0.69	0.719	7.046
26	117.586	255	0	255	255	255	179.791	51.391	179.791	51.391	47.358	174.839	43.226	10.645	16.129	16.313	9.178	98.732	0.659	16.901	29984.4	255	NA	NA	100	288150	543	136	113.629	10.487	1.777	0.563	0.866	550	134	2.483	1.612	0.75	0.685	2	135.796	43.378	23.679	NA	NA	NA	NA	NA	NA
27	283.143	255	0	255	255	255	138.312	54.756	138.312	54.756	69.496	129.355	44.839	20.968	19.032	21.245	16.969	146.087	0.737	23.681	72201.4	255	NA	NA	100	693855	406	141	142.193	19.032	1.252	0.799	0.905	423	139	4.074	1.244	0.894	0.71	2	312.956	65.852	34.748	NA	NA	NA	NA	NA	NA
28	823.205	255	0	255	255	255	53.904	63.362	53.904	63.362	159.867	33.226	47.419	39.355	33.226	37.326	28.081	20.61	0.405	40.307	209917	255	NA	NA	100	2017305	103	207	12.479	31.106	1.329	0.752	0.847	161	147	5.149	1.296	0.867	0.63	7	971.956	116.051	22.838	0.483	0.434	4.585	0.729	0.656	6.927
29	177.419	255	0	255	255	255	87.348	53.847	87.348	53.847	53.635	78.71	47.742	18.387	13.548	18.041	12.522	173.187	0.775	19.187	45241.9	255	NA	NA	100	434775	244	152	163.393	13.491	1.441	0.694	0.933	286	148	3.308	1.422	0.833	0.712	5	190.218	51.339	10.727	0.944	0.896	9.199	0.858	0.849	8.535
30	255.359	255	0	255	255	255	25.462	59.105	25.462	59.105	63.957	15.161	50.645	20	17.419	19.813	16.41	179.349	0.784	21.015	65116.5	255	NA	NA	100	625770	47	196	17.879	17.419	1.207	0.828	0.931	79	157	3.993	1.206	0.91	0.733	5	274.298	61.65	12.791	0.95	0.907	9.286	0.902	0.947	9.242
31	231.322	255	0	255	255	255	101.174	62.025	101.174	62.025	59.063	90.323	54.516	20.968	14.516	20.181	14.594	1.7	0.833	21.322	58987	255	NA	NA	100	566865	280	191	169.54	14.376	1.383	0.723	0.958	302	169	3.917	1.483	0.85	0.76	5	241.468	57.844	11.813	0.981	0.964	9.724	0.858	0.831	8.442
32	334.443	255	0	255	255	255	80.699	67.422	80.699	67.422	73.759	70.323	56.129	22.903	20.968	22.074	19.291	176.655	0.773	23.884	85283	255	NA	NA	100	819570	218	230	16.477	20.591	1.144	0.874	0.934	242	174	4.534	1.16	0.935	0.696	6	358.116	70.443	12.293	0.917	0.852	8.842	0.9	0.953	9.26
33	176.899	255	0	255	255	255	17.473	71.548	17.473	71.548	53.367	9.032	63.548	17.097	15.161	15.808	14.248	19.971	0.781	17.29	45109.3	255	NA	NA	100	433500	38	243	36.656	15.094	1.11	0.901	0.935	47	197	3.315	1.146	0.949	0.682	3	189.126	51.192	17.789	0.88	0.709	7.946	0.901	0.955	9.281
34	260.354	255	0	255	255	255	33.77	76.496	33.77	76.496	65.307	22.903	67.097	22.258	18.71	22.352	14.83	151.752	0.767	22.592	66390.2	255	NA	NA	100	638010	71	239	170.134	15.985	1.507	0.663	0.939	97	208	3.987	1.413	0.815	0.625	6	277.316	61.989	10.884	0.913	0.846	8.793	0.863	0.852	8.573
35	165.036	255	0	255	255	255	163.179	73.308	163.179	73.308	53.856	151.935	67.419	20.323	11.613	19.856	10.583	1.735	0.715	20.63	42084.3	255	NA	NA	100	404430	471	234	9.904	11.221	1.876	0.533	0.918	503	209	3.064	1.838	0.73	0.699	3	179.864	49.923	17.952	0.92	0.817	8.685	0.763	0.657	7.101
36	135.068	255	0	255	255	255	99.143	73.778	99.143	73.778	46.603	90.645	68.71	16.452	11.29	16.122	10.667	1.444	0.782	16.706	34442.2	255	NA	NA	100	330990	281	227	169.992	11.29	1.511	0.662	0.94	290	213	2.898	1.48	0.813	0.727	5	143.653	44.615	9.321	0.948	0.904	9.259	0.85	0.824	8.37
37	881.686	255	0	255	255	255	66.544	85.309	66.544	85.309	147.407	40.968	73.226	54.516	26.129	53.538	20.968	10.151	0.51	55.432	224830	255	NA	NA	100	2160615	131	296	16.22	26.024	2.553	0.392	0.828	181	227	5.981	2.13	0.626	0.619	9	1064.57	121.454	16.379	0.629	0.532	5.801	0.644	0.467	5.553
38	180.749	255	0	255	255	255	142.803	79.881	142.803	79.881	53.823	133.548	73.548	19.355	13.226	18.654	12.337	8.943	0.784	19.828	46091.1	255	NA	NA	100	442935	417	261	21.975	13.19	1.512	0.661	0.948	432	228	3.358	1.503	0.813	0.706	2	190.687	51.403	26.912	NA	NA	NA	NA	NA	NA
39	311.655	255	0	255	255	255	105.802	85.104	105.802	85.104	71.367	92.903	76.452	24.516	17.742	25.305	15.681	17.157	0.769	26.858	79471.9	255	NA	NA	100	763725	288	278	24.102	17.342	1.614	0.62	0.934	332	237	4.367	1.549	0.787	0.717	5	333.819	68.011	14.273	0.939	0.889	9.143	0.828	0.789	8.084
40	197.294	255	0	255	255	255	17.937	85.482	17.937	85.482	54.39	8.387	78.71	18.387	14.194	17.197	14.607	174.013	0.838	18.859	50310.1	255	NA	NA	100	483480	26	268	12.848	14.194	1.177	0.849	0.947	43	244	3.627	1.329	0.922	0.756	3	208.376	53.734	18.13	0.849	0.614	7.316	0.892	0.904	8.978
41	365.765	255	0	255	255	255	27.749	93.839	27.749	93.839	90.533	11.613	82.258	30.323	21.29	31.009	15.018	26.187	0.561	32.038	93270	255	NA	NA	100	896325	36	309	25.017	18.808	2.065	0.484	0.818	84	255	4.04	1.703	0.696	0.567	5	447.295	78.727	18.107	0.758	0.648	7.033	0.729	0.667	6.982
42	175.234	255	0	255	255	255	118.31	94.448	118.31	94.448	52.8	108.71	86.774	17.742	14.516	16.59	13.448	179.521	0.79	18.231	44684.7	255	NA	NA	100	429420	337	293	166.701	14.031	1.234	0.811	0.933	364	269	3.319	1.299	0.9	0.68	3	187.721	51.001	17.6	0.875	0.694	7.842	0.887	0.909	8.976
43	1021.96	255	0	255	255	255	97.318	104.916	97.318	104.916	141.255	74.194	87.419	45.806	35.484	47.386	27.459	153.229	0.644	49.359	260599	255	NA	NA	100	2504355	230	286	158.129	29.53	1.726	0.579	0.897	254	271	7.235	1.671	0.761	0.629	6	1139.18	125.638	23.542	0.813	0.71	7.613	0.78	0.708	7.44
44	432.674	255	0	255	255	255	46.371	103.844	46.371	103.844	92.339	30	94.839	32.581	18.71	33.722	16.337	4.939	0.638	32.81	110332	255	NA	NA	100	1060290	93	321	6.776	17.493	2.064	0.484	0.882	164	294	4.686	1.876	0.696	0.71	7	490.478	82.439	13.191	0.791	0.684	7.377	0.74	0.624	6.821
45	195.838	255	0	255	255	255	70.784	103.794	70.784	103.794	56.059	61.935	95.806	17.742	15.484	18.417	13.539	20.08	0.783	19.489	49938.6	255	NA	NA	100	479910	192	335	24.444	13.839	1.36	0.735	0.937	227	297	3.493	1.408	0.857	0.713	5	209.053	53.821	11.212	0.949	0.906	9.273	0.865	0.858	8.616
46	173.049	255	0	255	255	255	140.428	106.634	140.428	106.634	55.192	131.613	99.677	18.387	14.839	19.88	11.083	148.936	0.714	21.246	44127.5	255	NA	NA	100	424065	408	312	149.931	11.749	1.794	0.557	0.918	418	309	3.135	1.808	0.747	0.634	1	188.606	51.121	55.192	NA	NA	NA	NA	NA	NA
47	153.902	255	0	255	255	255	156.77	108.289	156.77	108.289	50.897	148.387	101.613	16.774	13.871	17.761	11.033	145.788	0.747	19.206	39245.1	255	NA	NA	100	377145	460	323	150.852	11.366	1.61	0.621	0.935	476	315	3.024	1.69	0.788	0.661	1	164.568	47.753	50.897	NA	NA	NA	NA	NA	NA
48	171.8	255	0	255	255	255	23.763	108.893	23.763	108.893	52.298	14.839	102.581	17.742	13.226	17.145	12.758	0.872	0.789	17.917	43809.1	255	NA	NA	100	421005	50	324	156.666	12.669	1.344	0.744	0.949	79	318	3.285	1.414	0.863	0.732	4	181.113	50.096	13.075	0.998	0.995	9.963	0.867	0.854	8.607
49	394.797	255	0	255	255	255	57.226	124.891	57.226	124.891	91.85	46.452	108.387	21.613	31.613	33.689	14.921	67.13	0.588	33.461	100673	255	NA	NA	100	967470	159	434	70.866	17.6	2.258	0.443	0.84	190	336	4.298	1.901	0.666	0.578	6	470.135	80.712	15.308	0.758	0.648	7.033	0.713	0.599	6.558
50	178.148	255	0	255	255	255	46.425	117.25	46.425	117.25	51.966	38.387	109.032	15.161	16.774	15.259	14.865	38.486	0.829	16.802	45427.7	255	NA	NA	100	436560	145	338	93.302	15.07	1.027	0.974	0.948	145	338	3.428	1.115	0.987	0.701	3	187.929	51.03	17.322	0.854	0.629	7.414	0.916	0.965	9.405
51	146.306	255	0	255	255	255	76.116	115.096	76.116	115.096	49.418	67.419	109.032	18.065	11.935	17.881	10.418	170.527	0.753	18.787	37308	255	NA	NA	100	358530	209	346	164.055	11.534	1.716	0.583	0.93	241	338	2.961	1.629	0.763	0.679	5	157.284	46.684	9.884	0.928	0.871	8.994	0.809	0.751	7.798
52	132.466	255	0	255	255	255	13.531	117.687	13.531	117.687	45.501	6.774	110.968	13.871	12.581	14.271	11.819	171.508	0.804	15.42	33778.9	255	NA	NA	100	324615	21	354	142.651	12.37	1.208	0.828	0.943	43	344	2.911	1.247	0.91	0.759	2	140.426	44.111	22.751	NA	NA	NA	NA	NA	NA
53	234.651	255	0	255	255	255	29.211	120.853	29.211	120.853	60.699	19.355	111.935	19.355	17.419	20.459	14.603	31.199	0.8	21.273	59836.1	255	NA	NA	100	575025	68	396	40.696	15.88	1.401	0.714	0.935	100	347	3.866	1.34	0.845	0.696	4	250.936	58.967	15.175	0.991	0.981	9.858	0.881	0.892	8.869
54	221.124	255	0	255	255	255	88.685	124.486	88.685	124.486	57.897	79.677	115.806	19.032	17.097	18.894	14.901	29.993	0.829	20.086	56386.6	255	NA	NA	100	541875	248	401	29.859	15.091	1.268	0.789	0.934	275	359	3.819	1.331	0.888	0.68	4	236.733	57.274	14.474	0.973	0.945	9.589	0.887	0.902	8.945
55	160.978	255	0	255	255	255	71.324	124.96	71.324	124.96	52.031	61.613	119.032	18.71	11.935	18.66	10.984	7.986	0.747	19.174	41049.4	255	NA	NA	100	394485	191	389	12.633	11.404	1.699	0.589	0.944	212	369	3.094	1.681	0.767	0.721	4	170.603	48.62	13.008	0.975	0.951	9.631	0.804	0.729	7.663
56	232.674	255	0	255	255	255	71.759	136.326	71.759	136.326	62.667	60.645	129.032	22.258	14.839	22.349	13.255	14.181	0.745	23.086	59331.9	255	NA	NA	100	570180	188	430	15.396	13.133	1.686	0.593	0.934	243	400	3.713	1.758	0.77	0.704	3	249.011	58.74	20.889	0.901	0.769	8.348	0.787	0.697	7.419
1	706.139	255	0	255	255	255	184.42	287.976	184.42	287.976	137.573	161.935	271.613	38.71	35.484	33.948	26.484	159.684	0.469	41.793	180066	255	NA	NA	100	1730430	511	858	137.816	32.262	1.282	0.78	0.747	598	842	5.133	1.295	0.883	0.514	3	945.837	114.481	45.858	0.864	0.775	8.199	0.706	0.762	7.34
2	187.409	255	0	255	255	255	157.923	289.961	157.923	289.961	53.667	150	281.29	15.484	16.452	16.876	14.14	86.581	0.818	18.466	47789.3	255	NA	NA	100	459255	475	923	62.987	14.571	1.193	0.838	0.957	488	872	3.492	1.267	0.915	0.736	4	195.89	52.099	13.417	0.98	0.959	9.695	0.904	0.929	9.162
3	198.855	255	0	255	255	255	298.654	291.415	298.654	291.415	54.215	291.29	282.258	15.484	18.71	16.96	14.929	101.077	0.85	18.81	50708.1	255	NA	NA	100	487305	921	933	84.094	15.484	1.136	0.88	0.952	922	875	3.668	1.215	0.938	0.686	0	208.897	53.801	NA	NA	NA	NA	NA	NA	NA
4	211.134	255	0	255	255	255	145.099	298.213	145.099	298.213	56.86	137.097	289.032	15.806	18.387	18.664	14.403	79.674	0.821	19.646	53839.2	255	NA	NA	100	517395	434	950	60.489	15.003	1.296	0.772	0.959	447	896	3.713	1.309	0.878	0.726	4	220.083	55.223	14.215	0.978	0.955	9.667	0.897	0.91	9.038
5	182.83	255	0	255	255	255	171.724	297.582	171.724	297.582	52.501	163.226	290.323	16.452	16.129	17.391	13.385	131.651	0.834	18.162	46621.7	255	NA	NA	100	448035	514	900	123.408	14.142	1.299	0.77	0.957	514	900	3.482	1.284	0.877	0.689	4	191.051	51.452	13.125	0.971	0.939	9.547	0.904	0.924	9.142
6	195.63	255	0	255	255	255	132.399	302.966	132.399	302.966	57.238	126.129	292.258	13.548	20.645	21.091	11.81	106.825	0.75	21.938	49885.5	255	NA	NA	100	479400	399	906	109.767	12.098	1.786	0.56	0.949	399	906	3.418	1.813	0.748	0.699	4	206.036	53.431	14.31	0.977	0.955	9.662	0.779	0.673	7.262
7	187.825	255	0	255	255	255	121.818	304.257	121.818	304.257	57.538	115.484	293.548	12.903	20.968	20.741	11.53	94.015	0.713	21.168	47895.4	255	NA	NA	100	460275	374	910	97.883	11.77	1.799	0.556	0.927	374	910	3.264	1.798	0.746	0.694	4	202.653	52.991	14.384	0.95	0.908	9.291	0.774	0.674	7.238
8	426.327	255	0	255	255	255	161.751	309.696	161.751	309.696	81.136	148.71	297.742	25.484	23.871	27.675	19.614	140.33	0.814	28.726	108713	255	NA	NA	100	1044735	475	924	124.939	20.896	1.411	0.709	0.959	500	923	5.254	1.375	0.842	0.701	6	444.589	78.488	13.523	0.944	0.897	9.209	0.88	0.878	8.79
9	162.435	255	0	255	255	255	108.662	307.469	108.662	307.469	50.33	100.645	300.645	15.806	14.839	15.358	13.467	163.286	0.806	16.53	41420.9	255	NA	NA	100	398055	312	950	162.979	14.407	1.14	0.877	0.946	324	932	3.227	1.147	0.936	0.693	3	171.748	48.783	16.777	0.866	0.667	7.667	0.909	0.964	9.366
10	180.333	255	0	255	255	255	181.011	310.194	181.011	310.194	52.722	173.226	301.613	15.806	15.806	15.379	14.93	54.422	0.815	17.097	45984.9	255	NA	NA	100	441915	541	981	31.891	15.806	1.03	0.971	0.937	557	935	3.42	1.082	0.985	0.722	3	192.508	51.648	17.574	0.861	0.652	7.564	0.898	0.94	9.192
11	198.543	255	0	255	255	255	144.7	315.301	144.7	315.301	55.805	136.452	306.774	17.097	17.419	17.789	14.211	123.816	0.801	19.333	50628.5	255	NA	NA	100	486540	434	951	115.71	14.164	1.252	0.799	0.941	434	951	3.558	1.365	0.894	0.667	5	211.082	54.082	11.161	0.961	0.926	9.437	0.878	0.881	8.797
12	201.977	255	0	255	255	255	99.677	317.244	99.677	317.244	56.828	92.581	307.419	14.839	19.677	19.65	13.088	108.995	0.786	20.811	51504.2	255	NA	NA	100	494955	297	953	108.997	14.184	1.501	0.666	0.94	297	953	3.554	1.467	0.816	0.692	3	214.932	54.573	18.943	0.877	0.7	7.886	0.851	0.83	8.402
13	228.824	255	0	255	255	255	297.115	318.248	297.115	318.248	61.781	287.742	309.677	21.29	18.387	21.149	13.776	30.861	0.753	22.509	58350.2	255	NA	NA	100	560745	895	1005	25.463	13.839	1.535	0.651	0.943	927	960	3.704	1.626	0.807	0.585	0	242.612	57.98	NA	NA	NA	NA	NA	NA	NA
14	188.658	255	0	255	255	255	115.879	319.264	115.879	319.264	54.201	106.774	311.613	17.097	15.161	17.424	13.786	176.183	0.807	18.047	48107.7	255	NA	NA	100	462315	333	981	155.726	14.44	1.264	0.791	0.943	360	966	3.481	1.25	0.889	0.728	4	200.156	52.664	13.55	0.987	0.973	9.795	0.905	0.936	9.201
15	211.967	255	0	255	255	255	131.932	320.64	131.932	320.64	58.874	123.548	311.613	17.097	18.387	19.704	13.697	128.846	0.768	20.768	54051.5	255	NA	NA	100	519435	384	975	133.112	15.501	1.439	0.695	0.911	397	966	3.6	1.34	0.834	0.674	4	232.571	56.768	14.719	0.989	0.978	9.838	0.866	0.884	8.752
16	158.065	255	0	255	255	255	87.78	319.453	87.78	319.453	49.607	80.323	312.258	14.194	15.484	15.963	12.607	116.562	0.807	16.765	40306.5	255	NA	NA	100	387345	258	969	120.018	13.551	1.266	0.79	0.951	262	968	3.186	1.237	0.889	0.719	1	166.182	47.986	49.607	NA	NA	NA	NA	NA	NA
17	180.437	255	0	255	255	255	385.345	321.56	385.345	321.56	56.28	375.161	315.161	20.645	11.613	21.057	10.91	3.501	0.716	21.565	46011.4	255	NA	NA	100	442170	1163	1009	21.961	11.458	1.93	0.518	0.921	1182	977	3.206	1.882	0.72	0.753	0	195.89	52.099	NA	NA	NA	NA	NA	NA	NA
18	221.228	255	0	255	255	255	158.863	325.733	158.863	325.733	59.897	148.71	318.065	20.968	14.839	20.215	13.934	175.904	0.775	21.168	56413.1	255	NA	NA	100	542130	461	1005	172.117	14.474	1.451	0.689	0.947	475	986	3.693	1.462	0.83	0.711	2	233.611	56.895	29.949	NA	NA	NA	NA	NA	NA
1	172.425	255	0	255	255	255	202.711	8.729	202.711	8.729	53.902	194.194	1.935	18.065	14.194	17.339	12.661	20.474	0.746	18.701	43968.3	255	NA	NA	100	422535	602	33	14.995	13.363	1.369	0.73	0.929	623	6	3.199	1.399	0.855	0.672	3	185.536	50.704	17.967	0.9	0.767	8.335	0.859	0.853	8.559
2	188.345	255	0	255	255	255	282.562	10.53	282.562	10.53	55.16	272.903	3.226	19.677	14.516	20.095	11.934	26.48	0.778	20.968	48028.1	255	NA	NA	100	461550	851	52	30.51	12.091	1.684	0.594	0.95	874	10	3.415	1.734	0.771	0.659	1	198.335	52.423	55.16	NA	NA	NA	NA	NA	NA
3	194.485	255	0	255	255	255	217.972	12.176	217.972	12.176	54.625	208.71	4.516	17.742	15.806	16.874	14.675	17.841	0.819	18.57	49593.7	255	NA	NA	100	476595	647	43	17.176	14.707	1.15	0.87	0.942	676	14	3.56	1.263	0.933	0.694	4	206.452	53.485	13.656	0.979	0.957	9.682	0.903	0.933	9.178
4	812.383	255	0	255	255	255	256.271	20.38	256.271	20.38	132.66	237.419	4.516	36.774	30.968	37.547	27.548	162.853	0.58	43.323	207158	255	NA	NA	100	1990785	736	26	148.085	28.886	1.363	0.734	0.843	747	14	6.124	1.5	0.857	0.713	6	963.944	115.572	22.11	0.75	0.64	6.946	0.78	0.757	7.684
5	166.077	255	0	255	255	255	233.447	14.808	233.447	14.808	50.252	225.484	8.065	16.452	13.871	16.572	12.76	152.77	0.826	17.648	42349.6	255	NA	NA	100	406980	703	27	149.216	13.489	1.299	0.77	0.954	721	25	3.305	1.308	0.877	0.728	3	174.089	49.115	16.751	0.855	0.633	7.442	0.896	0.911	9.033
6	222.06	255	0	255	255	255	186.636	16.097	186.636	16.097	58.561	177.097	8.71	19.355	14.839	19.764	14.306	5.914	0.814	19.709	56625.4	255	NA	NA	100	544170	551	66	21.105	14.763	1.382	0.724	0.95	568	27	3.792	1.335	0.851	0.773	4	233.662	56.901	14.64	0.982	0.964	9.732	0.888	0.895	8.914
7	87.097	255	0	255	255	255	159.001	20.771	159.001	20.771	41.395	152.903	13.548	10.645	13.226	13.973	7.936	72.271	0.639	15.301	22209.7	255	NA	NA	100	213435	476	83	55.305	9.709	1.761	0.568	0.853	492	42	2.104	1.576	0.754	0.619	0	102.081	37.61	NA	NA	NA	NA	NA	NA	NA
8	196.774	255	0	255	255	255	205.21	21.596	205.21	21.596	55.049	195.484	13.871	18.71	15.806	17.663	14.184	166.96	0.816	18.779	50177.4	255	NA	NA	100	482205	606	61	175.073	14.723	1.245	0.803	0.94	644	43	3.575	1.275	0.896	0.665	6	209.261	53.848	9.175	0.946	0.9	9.228	0.899	0.926	9.127
9	358.481	255	0	255	255	255	224.685	27.241	224.685	27.241	77.187	210.645	17.419	28.065	19.032	26.55	17.191	0.689	0.756	28.131	91412.6	255	NA	NA	100	878475	653	90	3.945	18.476	1.544	0.648	0.929	695	54	4.644	1.523	0.805	0.671	7	385.692	73.105	11.027	0.89	0.811	8.506	0.834	0.8	8.17
10	138.085	255	0	255	255	255	177.303	28.877	177.303	28.877	46.036	170	21.613	13.548	14.194	13.924	12.627	26.036	0.819	15.487	35211.8	255	NA	NA	100	338385	529	102	35.676	12.704	1.103	0.907	0.945	551	67	3	1.219	0.952	0.718	4	146.097	44.993	11.509	0.979	0.957	9.685	0.911	0.952	9.315
11	214.048	255	0	255	255	255	192.798	29.268	192.798	29.268	58.118	183.548	21.613	20	15.484	19.766	13.788	162.072	0.796	21.015	54582.2	255	NA	NA	100	524535	569	74	162.121	14.95	1.434	0.698	0.946	604	67	3.683	1.406	0.835	0.691	5	226.327	56.001	11.624	0.958	0.921	9.394	0.866	0.859	8.626
12	433.403	255	0	255	255	255	241.092	41.462	241.092	41.462	80.002	229.032	28.71	23.548	25.484	24.205	22.798	60.43	0.851	26.256	110518	255	NA	NA	100	1062075	710	143	26.25	22.87	1.062	0.942	0.952	740	89	5.417	1.148	0.971	0.722	7	455.151	79.415	11.429	0.953	0.913	9.333	0.927	0.982	9.546
13	154.527	255	0	255	255	255	206.588	36.377	206.588	36.377	48.662	198.387	29.032	15.806	14.194	15.56	12.645	41.561	0.82	16.325	39404.3	255	NA	NA	100	378675	627	134	60.396	13.506	1.231	0.813	0.941	647	90	3.176	1.209	0.901	0.689	6	164.204	47.7	8.11	0.948	0.904	9.263	0.911	0.957	9.341
14	165.765	255	0	255	255	255	275.931	38.611	275.931	38.611	51.731	267.097	30.968	17.419	13.548	16.894	12.493	170.236	0.778	18.179	42270	255	NA	NA	100	406215	828	111	152.526	13.356	1.352	0.739	0.936	851	96	3.204	1.361	0.86	0.702	2	177.107	49.539	25.866	NA	NA	NA	NA	NA	NA
15	180.333	255	0	255	255	255	260.343	40.197	260.343	40.197	53.778	252.581	32.581	16.452	15.161	17.488	13.129	154.085	0.784	18.81	45984.9	255	NA	NA	100	441915	784	107	149.036	13.099	1.332	0.751	0.941	797	101	3.353	1.436	0.866	0.723	4	191.623	51.529	13.444	0.999	0.998	9.983	0.86	0.845	8.525
16	146.826	255	0	255	255	255	170.986	40.003	170.986	40.003	47.248	162.903	33.226	15.161	12.903	15.02	12.446	0.084	0.827	16.019	37440.7	255	NA	NA	100	359805	505	119	154.983	12.765	1.207	0.829	0.952	527	103	3.108	1.255	0.91	0.751	3	154.266	46.234	15.749	0.855	0.633	7.441	0.909	0.938	9.232
17	308.637	255	0	255	255	255	188.925	42.637	188.925	42.637	70.533	177.742	33.226	24.194	17.742	24.432	16.084	165.636	0.78	25.196	78702.4	255	NA	NA	100	756330	552	112	161.333	17.266	1.519	0.658	0.937	568	103	4.376	1.459	0.811	0.719	7	329.293	67.549	10.076	0.907	0.837	8.716	0.853	0.833	8.434
18	178.46	255	0	255	255	255	221.08	41	221.08	41	52.52	211.935	34.516	17.419	12.903	18.031	12.602	168.006	0.813	18.339	45507.3	255	NA	NA	100	437325	665	107	140.711	12.753	1.431	0.699	0.955	665	107	3.398	1.438	0.836	0.794	5	186.941	50.895	10.504	0.969	0.94	9.544	0.865	0.847	8.564
19	154.422	255	0	255	255	255	208.208	48.396	208.208	48.396	49.685	199.032	42.258	18.387	11.935	17.595	11.174	4.808	0.786	18.615	39377.7	255	NA	NA	100	378420	617	155	8.973	11.221	1.575	0.635	0.934	653	131	3.108	1.659	0.797	0.704	6	165.348	47.866	8.281	0.926	0.867	8.963	0.811	0.747	7.79
20	319.251	255	0	255	255	255	258.413	55.935	258.413	55.935	74.307	245.484	45.161	24.839	21.29	25.355	16.032	138.323	0.727	26.017	81408.9	255	NA	NA	100	782340	761	164	162.688	17.957	1.582	0.632	0.892	783	140	4.296	1.449	0.795	0.604	3	358.065	70.438	24.769	0.912	0.798	8.552	0.837	0.829	8.326
21	162.331	255	0	255	255	255	175.019	51.5	175.019	51.5	51.21	165.161	45.484	18.71	13.226	18.316	11.284	158.763	0.778	18.978	41394.4	255	NA	NA	100	397800	516	144	148.201	12.055	1.623	0.616	0.943	545	141	3.17	1.574	0.785	0.656	4	172.112	48.835	12.803	0.995	0.99	9.928	0.829	0.781	8.048
22	199.688	255	0	255	255	255	226.067	53.232	226.067	53.232	56.45	215.484	46.452	21.613	13.226	20.64	12.319	172.535	0.787	21.766	50920.4	255	NA	NA	100	489345	668	161	173.191	12.88	1.675	0.597	0.935	707	144	3.537	1.69	0.773	0.699	6	213.684	54.414	9.408	0.927	0.868	8.976	0.804	0.733	7.685
23	224.454	255	0	255	255	255	194.189	56.968	194.189	56.968	60.243	182.903	50	20.645	15.806	21.084	13.555	161.176	0.777	22.246	57235.7	255	NA	NA	100	550035	571	159	150.461	14.716	1.555	0.643	0.951	613	155	3.726	1.512	0.802	0.688	6	235.952	57.179	10.04	0.92	0.857	8.884	0.841	0.807	8.24
24	157.752	255	0	255	255	255	211.715	59.184	211.715	59.184	50.063	203.548	53.226	17.419	12.903	17.226	11.66	168.92	0.791	18.262	40226.8	255	NA	NA	100	386580	631	169	162.525	12.477	1.477	0.677	0.95	663	165	3.151	1.464	0.823	0.702	5	165.973	47.956	10.013	0.954	0.915	9.345	0.854	0.832	8.43
25	218.522	255	0	255	255	255	244.124	61.478	244.124	61.478	61.077	232.903	54.194	21.935	14.516	22.384	12.43	160.381	0.736	22.958	55723.2	255	NA	NA	100	535500	722	183	162.838	13.418	1.801	0.555	0.921	741	168	3.578	1.711	0.745	0.686	6	237.2	57.33	10.179	0.89	0.812	8.509	0.791	0.715	7.531
26	330.281	255	0	255	255	255	183.992	67.183	183.992	67.183	73.804	171.29	56.774	25.484	19.355	25.7	16.363	161.006	0.762	26.369	84221.6	255	NA	NA	100	809370	531	203	165.114	17.717	1.571	0.637	0.941	566	176	4.475	1.488	0.798	0.67	5	350.885	69.728	14.761	0.935	0.881	9.079	0.845	0.817	8.311
27	173.257	255	0	255	255	255	224.923	65.702	224.923	65.702	51.731	215.806	59.355	18.065	12.903	18.342	12.027	25.556	0.814	19.454	44180.5	255	NA	NA	100	424575	675	223	40.292	12.903	1.525	0.656	0.953	700	184	3.349	1.508	0.81	0.743	6	181.894	50.204	8.622	0.944	0.897	9.206	0.847	0.815	8.307
28	236.004	255	0	255	255	255	207.438	70.971	207.438	70.971	62.713	197.097	62.581	20.323	17.742	21.039	14.282	152.437	0.754	21.562	60181.1	255	NA	NA	100	578340	611	205	141.072	15.57	1.473	0.679	0.914	630	194	3.763	1.385	0.824	0.655	7	258.116	59.804	8.959	0.888	0.809	8.487	0.861	0.863	8.617
29	165.973	255	0	255	255	255	236.712	72.211	236.712	72.211	51.432	227.742	64.516	16.452	14.839	14.792	14.286	19.526	0.788	16.978	42323.1	255	NA	NA	100	406725	706	225	14.3	14.839	1.035	0.966	0.924	726	200	3.227	1.144	0.983	0.68	5	179.709	49.901	10.286	0.953	0.912	9.322	0.894	0.958	9.259
30	143.496	255	0	255	255	255	249.533	75.332	249.533	75.332	47.215	242.581	68.71	14.839	13.548	14.208	12.86	140.006	0.809	15.568	36591.6	255	NA	NA	100	351645	758	213	145.981	13.473	1.105	0.905	0.944	758	213	3.039	1.155	0.951	0.714	3	152.081	45.905	15.738	0.865	0.662	7.633	0.91	0.967	9.385
31	175.858	255	0	255	255	255	223.57	78.686	223.57	78.686	51.856	214.194	72.258	18.065	14.194	17.378	12.885	162.853	0.822	18.136	44843.9	255	NA	NA	100	430950	664	247	5.102	13.51	1.349	0.741	0.949	675	224	3.391	1.342	0.861	0.686	5	185.327	50.675	10.371	0.974	0.95	9.622	0.888	0.895	8.914
32	196.462	255	0	255	255	255	198.864	80.997	198.864	80.997	55.081	190.323	72.581	17.419	16.452	17.478	14.312	141.681	0.814	18.254	50097.8	255	NA	NA	100	481440	590	237	136.432	15.215	1.221	0.819	0.954	609	225	3.567	1.2	0.905	0.686	5	206.035	53.431	11.016	0.969	0.941	9.55	0.916	0.958	9.368
33	392.82	255	0	255	255	255	179.207	83.259	179.207	83.259	81.781	164.194	72.903	29.355	19.677	27.907	17.922	171.045	0.738	29.812	100169	255	NA	NA	100	962625	510	251	166.866	19.1	1.557	0.642	0.923	540	226	4.803	1.561	0.801	0.68	4	425.598	76.794	20.445	0.968	0.94	9.541	0.823	0.78	8.012
34	299.376	255	0	255	255	255	241.462	86.865	241.462	86.865	71.777	227.742	79.032	26.452	15.484	26.901	14.169	170.413	0.73	26.891	76340.8	255	NA	NA	100	733635	706	268	169.634	14.345	1.899	0.527	0.952	745	245	4.171	1.875	0.726	0.731	5	314.621	66.027	14.355	0.912	0.844	8.781	0.765	0.644	7.046
35	315.817	255	0	255	255	255	215.256	89.912	215.256	89.912	73.27	203.871	80	24.839	19.355	23.491	17.117	172.908	0.739	24.941	80533.3	255	NA	NA	100	773925	632	275	174.806	18.718	1.372	0.729	0.915	660	248	4.31	1.332	0.854	0.657	7	345.109	69.152	10.467	0.877	0.793	8.352	0.867	0.882	8.744
36	181.686	255	0	255	255	255	166.339	94.058	166.339	94.058	51.856	158.71	86.129	16.129	16.129	16.457	14.057	140.959	0.849	17.045	46329.9	255	NA	NA	100	445230	493	276	150.524	13.996	1.171	0.854	0.945	506	267	3.504	1.218	0.924	0.698	3	192.196	51.606	17.285	0.844	0.596	7.198	0.915	0.952	9.333
37	692.82	255	0	255	255	255	186.82	101.931	186.82	101.931	132.679	166.452	88.065	40	28.065	38.318	23.021	19.438	0.495	42.299	176669	255	NA	NA	100	1697790	516	340	28.715	27.043	1.664	0.601	0.835	599	273	5.222	1.564	0.775	0.617	9	829.292	107.196	14.742	0.607	0.516	5.616	0.732	0.679	7.053
38	649.636	255	0	255	255	255	232.353	102.965	232.353	102.965	126.924	212.258	91.29	40.968	23.548	41.812	19.782	9.131	0.507	41.182	165657	255	NA	NA	100	1591965	658	309	174.155	23.062	2.114	0.473	0.898	709	283	5.118	1.786	0.688	0.673	5	723.621	100.134	25.385	0.694	0.586	6.398	0.719	0.593	6.564
39	186.889	255	0	255	255	255	206.429	106.591	206.429	106.591	53.713	198.71	97.419	14.839	18.065	16.838	14.132	95.412	0.814	18.248	47656.6	255	NA	NA	100	457980	639	302	98.13	13.858	1.192	0.839	0.948	639	302	3.479	1.317	0.916	0.697	5	197.191	52.272	10.743	0.969	0.941	9.553	0.893	0.906	8.991
40	180.333	255	0	255	255	255	157.877	105.64	157.877	105.64	53.068	148.387	98.71	17.742	14.839	17.464	13.147	172.855	0.805	18.466	45984.9	255	NA	NA	100	441915	464	313	152.987	14.046	1.328	0.753	0.948	491	306	3.398	1.315	0.868	0.685	3	190.271	51.347	17.689	0.867	0.669	7.679	0.89	0.904	8.972
41	186.993	255	0	255	255	255	168.507	116.774	168.507	116.774	57.317	158.387	109.677	20.323	14.194	20.447	11.644	168.861	0.715	20.708	47683.1	255	NA	NA	100	458235	491	353	161.847	12.006	1.756	0.569	0.928	514	340	3.262	1.725	0.755	0.648	5	201.457	52.834	11.463	0.9	0.827	8.638	0.789	0.705	7.469
42	155.671	255	0	255	255	255	239.921	115.154	239.921	115.154	50.819	230.645	109.677	18.065	11.935	18.181	10.902	13.362	0.757	18.339	39696.2	255	NA	NA	100	381480	724	377	39.289	11.311	1.668	0.6	0.921	753	340	3.063	1.621	0.774	0.722	3	168.99	48.39	16.94	0.893	0.747	8.203	0.814	0.758	7.861
43	148.595	255	0	255	255	255	185.721	118.978	185.721	118.978	47.561	178.387	111.29	13.871	15.484	15.099	12.53	133.902	0.825	16.071	37891.8	255	NA	NA	100	364140	555	355	141.52	12.833	1.205	0.83	0.943	571	345	3.124	1.252	0.911	0.692	5	157.544	46.723	9.512	0.976	0.955	9.655	0.907	0.939	9.226
44	385.432	255	0	255	255	255	220.746	122.212	220.746	122.212	76.164	208.387	111.613	24.839	21.935	25.467	19.27	156.488	0.835	26.115	98285.1	255	NA	NA	100	944520	647	359	154.385	20.297	1.322	0.757	0.95	662	346	5.061	1.287	0.87	0.707	8	405.827	74.989	9.52	0.934	0.881	9.076	0.902	0.924	9.132
45	188.658	255	0	255	255	255	200.298	120.372	200.298	120.372	54.579	191.935	112.581	16.452	15.806	16.846	14.259	13.034	0.796	18.615	48107.7	255	NA	NA	100	462315	595	386	27.897	14.395	1.181	0.846	0.946	619	349	3.457	1.293	0.92	0.725	6	199.376	52.561	9.097	0.933	0.878	9.05	0.894	0.913	9.036
46	152.653	255	0	255	255	255	162.17	126.499	162.17	126.499	48.63	153.548	119.355	16.452	14.194	16.03	12.125	160.12	0.811	17.142	38926.6	255	NA	NA	100	374085	476	388	160.201	12.797	1.322	0.756	0.948	492	370	3.139	1.34	0.87	0.654	4	161.03	47.237	12.157	0.984	0.967	9.756	0.885	0.894	8.895
47	132.882	255	0	255	255	255	240.533	125.961	240.533	125.961	45.013	232.581	120.323	15.161	12.258	14.985	11.29	163.461	0.824	15.591	33885	255	NA	NA	100	325635	724	378	155.556	12.104	1.327	0.753	0.952	744	373	2.952	1.288	0.868	0.715	3	139.646	43.989	15.004	0.857	0.637	7.467	0.9	0.921	9.105
48	170.239	255	0	255	255	255	177.686	128.607	177.686	128.607	51.132	170	120.645	16.129	15.484	15.794	13.724	166.508	0.818	17.097	43411	255	NA	NA	100	417180	528	385	148.109	13.885	1.151	0.869	0.939	550	374	3.329	1.231	0.932	0.682	6	181.217	50.11	8.522	0.947	0.902	9.247	0.908	0.947	9.277
49	154.839	255	0	255	255	255	208.87	131.692	208.87	131.692	51.21	200.645	124.516	17.742	13.548	17.134	11.506	163.413	0.742	18.477	39483.9	255	NA	NA	100	379440	622	399	163.78	13.061	1.489	0.672	0.906	643	386	3.024	1.415	0.819	0.644	5	170.864	48.658	10.242	0.92	0.858	8.892	0.844	0.843	8.432
50	183.143	255	0	255	255	255	193.778	132.862	193.778	132.862	53.635	185.161	124.839	17.097	15.161	17.906	13.022	145.978	0.8	19.057	46701.4	255	NA	NA	100	448800	578	394	146.041	14.234	1.375	0.727	0.933	593	387	3.415	1.339	0.853	0.707	7	196.358	52.162	7.662	0.921	0.858	8.896	0.878	0.891	8.846
51	203.434	255	0	255	255	255	151.318	134.057	151.318	134.057	55.694	141.935	125.806	18.71	16.129	17.743	14.598	153.667	0.824	18.787	51875.7	255	NA	NA	100	498525	440	415	164.055	14.598	1.215	0.823	0.949	468	390	3.653	1.287	0.907	0.674	3	214.36	54.5	18.565	0.856	0.637	7.467	0.901	0.922	9.112
52	146.202	255	0	255	255	255	233.731	135.007	233.731	135.007	48.284	225.484	127.419	16.129	13.871	14.999	12.411	162.515	0.788	16.181	37281.5	255	NA	NA	100	358275	699	416	4.574	13.311	1.209	0.827	0.94	720	395	3.028	1.216	0.91	0.653	3	155.515	46.421	16.095	0.876	0.697	7.862	0.9	0.944	9.22
53	137.981	255	0	255	255	255	168.057	137.671	168.057	137.671	46.459	160.323	131.29	15.806	12.903	15.342	11.451	174.508	0.803	16.302	35185.2	255	NA	NA	100	338130	499	415	152.928	11.83	1.34	0.746	0.939	524	407	2.97	1.378	0.864	0.677	6	146.878	45.113	7.743	0.937	0.886	9.116	0.875	0.875	8.753
54	140.687	255	0	255	255	255	183.114	140.579	183.114	140.579	46.16	175.806	133.548	15.161	13.871	13.957	12.834	170.545	0.83	15.284	35875.1	255	NA	NA	100	344760	545	439	7.275	12.928	1.087	0.92	0.945	572	414	3.048	1.182	0.959	0.669	6	148.856	45.416	7.693	0.955	0.915	9.347	0.918	0.97	9.442
55	145.994	255	0	255	255	255	222.364	140.557	222.364	140.557	47.059	215.484	133.548	14.194	13.871	14.89	12.484	127.246	0.828	16.209	37228.4	255	NA	NA	100	357765	678	414	121.159	13.045	1.193	0.838	0.945	678	414	3.102	1.243	0.916	0.742	5	154.475	46.265	9.412	0.978	0.958	9.681	0.906	0.942	9.239
56	158.585	255	0	255	255	255	209.247	142.917	209.247	142.917	50.395	200.645	136.774	17.097	12.258	17.074	11.826	158.24	0.785	18.768	40439.1	255	NA	NA	100	388620	622	433	155.638	11.953	1.444	0.693	0.948	638	424	3.147	1.57	0.832	0.757	6	167.326	48.151	8.399	0.925	0.865	8.951	0.831	0.783	8.071
57	157.44	255	0	255	255	255	159.124	146.541	159.124	146.541	51.51	150	139.355	16.452	15.161	17.357	11.549	147.877	0.746	18.978	40147.2	255	NA	NA	100	385815	465	441	148.201	12.241	1.503	0.665	0.913	494	432	3.056	1.55	0.816	0.631	5	172.372	48.872	10.302	0.923	0.862	8.926	0.823	0.786	8.046
58	161.498	255	0	255	255	255	195.818	146.612	195.818	146.612	49.307	187.097	140	16.774	13.226	15.52	13.249	159.19	0.835	16.885	41182.1	255	NA	NA	100	395760	580	455	173.418	13.226	1.171	0.854	0.951	600	434	3.275	1.277	0.924	0.728	6	169.771	48.502	8.218	0.958	0.92	9.391	0.905	0.929	9.169
59	128.096	255	0	255	255	255	172.989	148.145	172.989	148.145	44.556	166.452	141.613	13.871	12.903	13.764	11.85	6.301	0.811	14.916	32664.4	255	NA	NA	100	313905	516	472	21.571	12.649	1.162	0.861	0.953	541	439	2.875	1.179	0.928	0.716	5	134.444	43.161	8.911	0.967	0.938	9.524	0.909	0.96	9.345
60	164.1	255	0	255	255	255	122.131	153.344	122.131	153.344	50.031	114.194	146.129	16.774	14.194	16.279	12.835	19.981	0.824	17.29	41845.5	255	NA	NA	100	402135	354	483	14.036	12.717	1.268	0.788	0.949	386	453	3.28	1.36	0.888	0.689	2	172.945	48.953	25.015	NA	NA	NA	NA	NA	NA
61	155.983	255	0	255	255	255	184.603	154.334	184.603	154.334	48.473	176.129	147.097	16.452	13.548	14.884	13.344	178.088	0.834	16.53	39775.8	255	NA	NA	100	382245	546	480	5.599	13.548	1.115	0.897	0.945	575	456	3.218	1.22	0.947	0.7	6	165.036	47.821	8.079	0.957	0.92	9.386	0.912	0.954	9.327
62	163.996	255	0	255	255	255	223.595	153.755	223.595	153.755	49.529	216.129	147.097	15.806	13.548	16.007	13.044	154.14	0.84	17.485	41818.9	255	NA	NA	100	401880	671	461	142.496	13.475	1.227	0.815	0.95	676	456	3.311	1.298	0.903	0.766	3	172.685	48.916	16.51	0.848	0.61	7.294	0.899	0.918	9.083
63	752.758	255	0	255	255	255	138.067	162.774	138.067	162.774	131.342	115.806	148.065	45.806	29.032	46.719	20.515	21.632	0.548	48.25	191953	255	NA	NA	100	1844670	359	527	18.314	24.17	2.277	0.439	0.824	467	459	5.731	1.996	0.663	0.566	9	913.216	112.49	14.594	0.678	0.572	6.246	0.681	0.544	6.125
64	264.308	255	0	255	255	255	211.556	158.877	211.556	158.877	69.934	201.29	148.71	19.355	22.258	24.351	13.82	116.354	0.679	24.333	67398.5	255	NA	NA	100	647700	633	461	128.541	15.121	1.762	0.568	0.865	633	461	3.779	1.609	0.753	0.614	5	305.463	65.059	13.987	0.872	0.785	8.284	0.792	0.749	7.705
65	198.751	255	0	255	255	255	170.471	160.285	170.471	160.285	55.616	161.29	152.581	18.71	15.806	18.6	13.605	153.457	0.807	19.614	50681.6	255	NA	NA	100	487050	502	480	143.696	14.288	1.367	0.731	0.942	515	473	3.574	1.373	0.855	0.672	7	211.082	54.082	7.945	0.926	0.866	8.961	0.877	0.879	8.78
66	166.077	255	0	255	255	255	198.303	160.247	198.303	160.247	50.031	190.323	153.226	16.452	14.516	16.014	13.205	153.194	0.834	17.145	42349.6	255	NA	NA	100	406980	598	476	138.814	13.355	1.213	0.825	0.951	604	475	3.319	1.284	0.908	0.695	5	174.662	49.195	10.006	0.982	0.964	9.728	0.903	0.925	9.142
67	155.983	255	0	255	255	255	110.711	163.403	110.711	163.403	48.584	103.226	155.806	14.516	15.161	14.623	13.581	74.499	0.83	16.235	39775.8	255	NA	NA	100	382245	335	530	69.044	13.671	1.077	0.929	0.946	351	483	3.211	1.188	0.964	0.709	3	164.828	47.79	16.195	0.853	0.626	7.399	0.917	0.968	9.427
68	188.658	255	0	255	255	255	187.43	167.833	187.43	167.833	54.593	178.065	160.645	18.065	15.806	19.143	12.548	144.721	0.795	19.909	48107.7	255	NA	NA	100	462315	559	498	139.6	12.959	1.526	0.655	0.937	559	498	3.456	1.536	0.81	0.661	6	201.353	52.821	9.099	0.932	0.877	9.047	0.838	0.802	8.199
69	285.12	255	0	255	255	255	159.469	171.379	159.469	171.379	67.92	149.677	160.968	19.355	22.258	21.701	16.728	112.642	0.777	23.709	72705.5	255	NA	NA	100	698700	470	506	123.906	17.726	1.297	0.771	0.924	495	499	4.198	1.338	0.878	0.662	5	308.533	65.385	13.584	0.945	0.898	9.214	0.874	0.888	8.811
70	129.448	255	0	255	255	255	203.737	171.461	203.737	171.461	45.625	195.806	165.161	15.484	12.903	14.924	11.044	171.771	0.781	15.754	33009.4	255	NA	NA	100	317220	607	538	10.62	11.801	1.351	0.74	0.941	635	512	2.837	1.335	0.86	0.648	4	137.565	43.659	11.406	0.997	0.995	9.962	0.881	0.891	8.858
71	348.907	255	0	255	255	255	176.066	178.537	176.066	178.537	73.472	165.161	166.774	22.258	23.548	21.289	20.867	80.456	0.812	23.919	88971.4	255	NA	NA	100	855015	538	590	79.902	20.43	1.02	0.98	0.95	546	517	4.749	1.171	0.99	0.666	6	367.273	71.338	12.245	0.943	0.896	9.195	0.918	0.966	9.419
72	143.809	255	0	255	255	255	114.395	176.99	114.395	176.99	46.994	106.452	170.323	15.806	13.548	15.557	11.77	143.679	0.818	16.885	36671.2	255	NA	NA	100	352410	335	531	133.452	11.633	1.322	0.757	0.935	353	528	3.06	1.452	0.87	0.672	5	153.747	46.156	9.399	0.972	0.946	9.591	0.859	0.844	8.513
73	129.24	255	0	255	255	255	137.539	177.951	137.539	177.951	44.902	130.323	170.968	12.903	14.194	13.921	11.82	112.216	0.806	15.12	32956.3	255	NA	NA	100	316710	418	530	123.69	12.581	1.178	0.849	0.947	418	530	2.878	1.202	0.921	0.706	4	136.42	43.477	11.225	0.987	0.974	9.809	0.906	0.952	9.294
74	159.105	255	0	255	255	255	149.936	180.712	149.936	180.712	49.62	143.226	172.258	14.516	16.774	16.569	12.226	125.984	0.812	16.999	40571.8	255	NA	NA	100	389895	445	541	146.611	12.421	1.355	0.738	0.952	462	534	3.206	1.369	0.859	0.653	5	167.117	48.121	9.924	0.968	0.939	9.535	0.881	0.88	8.805
75	293.965	255	0	255	255	255	197.345	183.296	197.345	183.296	67.842	186.129	173.871	21.935	19.355	22.102	16.935	161.399	0.803	23.248	74961	255	NA	NA	100	720375	582	548	150.945	17.523	1.305	0.766	0.956	605	539	4.333	1.327	0.875	0.692	4	307.597	65.285	16.96	0.989	0.978	9.836	0.89	0.899	8.945
76	161.707	255	0	255	255	255	103.462	183.204	103.462	183.204	49.731	94.516	176.774	18.387	12.903	17.339	11.875	167.853	0.822	18.413	41235.2	255	NA	NA	100	396270	293	569	176.987	12.524	1.46	0.685	0.949	324	548	3.252	1.47	0.828	0.682	3	170.344	48.583	16.577	0.858	0.641	7.494	0.856	0.834	8.454
77	166.077	255	0	255	255	255	127.561	184.561	127.561	184.561	49.907	120	177.419	15.806	13.871	16.172	13.075	138.588	0.838	17.636	42349.6	255	NA	NA	100	406980	380	550	129.806	13.269	1.237	0.809	0.956	380	550	3.328	1.329	0.899	0.757	6	173.777	49.071	8.318	0.96	0.924	9.418	0.893	0.903	8.985
78	320.708	255	0	255	255	255	162.246	193.026	162.246	193.026	68.376	151.29	183.226	22.258	18.71	22.098	18.479	176.322	0.862	23.371	81780.4	255	NA	NA	100	785910	469	587	159.814	18.708	1.196	0.836	0.95	490	568	4.69	1.249	0.914	0.77	8	337.461	68.381	8.547	0.951	0.909	9.303	0.914	0.946	9.302
79	119.355	255	0	255	255	255	117.017	190.198	117.017	190.198	42.732	110.323	183.871	13.548	12.258	13.597	11.177	127.741	0.821	14.588	30435.5	255	NA	NA	100	292485	351	571	125.096	11.148	1.217	0.822	0.943	355	570	2.793	1.309	0.907	0.719	6	126.587	41.881	7.122	0.949	0.906	9.275	0.894	0.911	9.026
80	186.368	255	0	255	255	255	143.162	191.678	143.162	191.678	53.491	134.194	183.871	17.097	16.452	17.885	13.268	144.289	0.818	18.843	47523.9	255	NA	NA	100	456705	422	575	141.953	13.29	1.348	0.742	0.95	441	570	3.484	1.418	0.861	0.663	6	196.149	52.134	8.915	0.947	0.903	9.249	0.87	0.859	8.643
81	293.652	255	0	255	255	255	184.985	194.9	184.985	194.9	68.376	173.548	185.484	23.548	18.387	23.036	16.231	172.436	0.789	24.202	74881.4	255	NA	NA	100	719610	538	593	158.908	17.314	1.419	0.705	0.957	574	575	4.295	1.398	0.839	0.678	4	306.815	65.202	17.094	0.998	0.995	9.963	0.871	0.862	8.665
82	117.482	255	0	255	255	255	107.327	195.037	107.327	195.037	43.031	101.613	188.71	12.581	12.903	13.486	11.092	129.831	0.797	14.516	29957.9	255	NA	NA	100	287895	315	589	126.87	12.123	1.216	0.822	0.936	331	585	2.73	1.197	0.907	0.724	4	125.495	41.7	10.758	0.993	0.985	9.887	0.899	0.95	9.249
83	244.953	255	0	255	255	255	132.321	199.605	132.321	199.605	62.413	121.935	191.29	20.968	17.419	21.913	14.233	147.39	0.79	22.638	62463.1	255	NA	NA	100	600270	385	594	139.044	15.283	1.54	0.649	0.95	404	593	3.925	1.481	0.806	0.671	7	257.908	59.78	8.916	0.914	0.848	8.81	0.851	0.824	8.379
84	157.128	255	0	255	255	255	79.579	198.722	79.579	198.722	49.275	71.29	191.613	16.774	14.194	16.617	12.039	145.789	0.813	17.145	40067.6	255	NA	NA	100	385050	230	595	131.186	12.545	1.38	0.724	0.936	232	594	3.189	1.367	0.851	0.66	2	167.898	48.233	24.637	NA	NA	NA	NA	NA	NA
85	119.875	255	0	255	255	255	117.682	202.224	117.682	202.224	42.543	110.645	196.452	13.871	11.935	13.112	11.641	12.633	0.832	14.109	30568.2	255	NA	NA	100	293760	343	625	169.461	11.935	1.126	0.888	0.946	355	609	2.818	1.182	0.942	0.724	6	126.691	41.898	7.09	0.956	0.918	9.37	0.919	0.971	9.451
86	145.578	255	0	255	255	255	149.188	204.914	149.188	204.914	47.45	141.613	197.419	14.516	15.161	14.045	13.197	68.806	0.813	15.501	37122.3	255	NA	NA	100	356745	460	659	77.989	13.492	1.064	0.94	0.938	466	612	3.068	1.149	0.969	0.661	6	155.203	46.374	7.908	0.944	0.896	9.197	0.913	0.971	9.417
87	159.834	255	0	255	255	255	174.673	206.107	174.673	206.107	49.229	167.742	197.742	14.194	15.806	15.625	13.025	115.417	0.829	17.072	40757.5	255	NA	NA	100	391680	536	613	112.203	13.975	1.2	0.834	0.952	536	613	3.247	1.222	0.913	0.712	4	167.847	48.226	12.307	0.973	0.945	9.591	0.906	0.945	9.251
88	125.806	255	0	255	255	255	104.715	205.841	104.715	205.841	44.556	97.742	199.355	14.194	12.903	13.823	11.588	145.567	0.796	14.895	32080.6	255	NA	NA	100	308295	303	628	162.35	12.241	1.193	0.838	0.933	314	618	2.824	1.217	0.916	0.687	5	134.859	43.228	8.911	0.958	0.921	9.394	0.902	0.947	9.247
89	144.849	255	0	255	255	255	93.319	207.582	93.319	207.582	48.584	86.452	200.323	14.194	14.839	16.545	11.147	127.166	0.771	17.269	36936.5	255	NA	NA	100	354960	274	621	122.8	11.621	1.484	0.674	0.933	274	621	2.981	1.486	0.821	0.688	5	155.203	46.374	9.717	0.941	0.892	9.164	0.846	0.82	8.329
90	163.371	255	0	255	255	255	162.202	208.57	162.202	208.57	50.819	154.516	201.613	15.161	15.161	16.002	12.999	133.753	0.795	17.206	41659.7	255	NA	NA	100	400350	485	626	120.411	14.322	1.231	0.812	0.94	494	625	3.215	1.201	0.901	0.711	5	173.829	49.078	10.164	0.957	0.919	9.381	0.898	0.946	9.219
91	140.271	255	0	255	255	255	127.169	211.599	127.169	211.599	46.492	120	204.194	14.194	13.871	14.281	12.506	135.527	0.815	15.447	35769	255	NA	NA	100	343740	387	633	118.706	13.213	1.142	0.876	0.951	387	633	3.017	1.169	0.936	0.712	5	147.555	45.217	9.298	0.97	0.943	9.566	0.913	0.967	9.398
92	107.492	255	0	255	255	255	82.279	210.735	82.279	210.735	40.718	76.129	205.161	12.581	11.935	12.347	11.085	156.197	0.815	13.444	27410.5	255	NA	NA	100	263415	239	639	149.744	11.685	1.114	0.898	0.944	257	636	2.64	1.151	0.948	0.716	4	113.84	39.717	10.179	0.982	0.963	9.722	0.911	0.969	9.399
93	176.379	255	0	255	255	255	140.233	215.127	140.233	215.127	51.588	132.581	206.774	15.484	16.452	15.313	14.666	72.532	0.833	16.901	44976.6	255	NA	NA	100	432225	427	692	76.759	14.69	1.044	0.958	0.946	435	641	3.419	1.151	0.979	0.692	6	186.525	50.839	8.598	0.956	0.918	9.374	0.921	0.978	9.496
94	130.177	255	0	255	255	255	116.088	214.165	116.088	214.165	45.482	108.71	207.097	14.194	15.161	16.021	10.346	128.147	0.791	16.477	33195.1	255	NA	NA	100	319005	348	642	113.051	11.177	1.549	0.646	0.943	348	642	2.862	1.474	0.804	0.605	5	137.981	43.726	9.096	0.954	0.914	9.343	0.852	0.828	8.402
95	324.766	255	0	255	255	255	61.3	219.822	61.3	219.822	70.657	50.323	209.032	21.613	21.29	23.097	17.903	136.731	0.817	24.288	82815.3	255	NA	NA	100	795855	158	659	149.689	18.624	1.29	0.775	0.948	191	648	4.596	1.304	0.88	0.706	4	342.612	68.901	17.664	0.98	0.959	9.697	0.896	0.913	9.042
96	189.178	255	0	255	255	255	155.572	219.005	155.572	219.005	54.28	147.097	211.29	18.065	14.516	17.793	13.537	160.807	0.807	18.901	48240.4	255	NA	NA	100	463590	460	660	152.56	14.476	1.314	0.761	0.941	475	655	3.485	1.306	0.872	0.721	7	200.937	52.766	7.754	0.925	0.866	8.955	0.89	0.909	8.996
97	301.873	255	0	255	255	255	107.229	222.499	107.229	222.499	68.422	96.774	211.935	20.968	21.935	24.976	15.389	134.165	0.81	25.492	76977.6	255	NA	NA	100	739755	300	668	141.68	15.502	1.623	0.616	0.949	313	657	4.412	1.644	0.785	0.656	7	318.158	66.397	9.775	0.928	0.869	8.985	0.819	0.756	7.879
98	172.32	255	0	255	255	255	174.216	219.518	174.216	219.518	52.266	165.161	212.581	17.419	14.194	17.551	12.501	160.833	0.793	18.047	43941.7	255	NA	NA	100	422280	512	673	151.144	13.44	1.404	0.712	0.927	527	659	3.297	1.343	0.844	0.697	4	185.796	50.739	13.066	0.995	0.991	9.93	0.879	0.89	8.844
99	117.586	255	0	255	255	255	90.629	219.362	90.629	219.362	42.686	83.871	213.226	13.226	11.613	13.141	11.393	178.03	0.811	14.577	29984.4	255	NA	NA	100	288150	260	674	155.136	11.573	1.153	0.867	0.942	275	661	2.755	1.26	0.931	0.766	5	124.87	41.596	8.537	0.967	0.938	9.525	0.901	0.932	9.164
100	135.068	255	0	255	255	255	78.028	220.668	78.028	220.668	46.603	70.968	213.871	14.194	13.548	15.96	10.776	142.407	0.782	16.839	34442.2	255	NA	NA	100	330990	221	669	143.569	11.527	1.481	0.675	0.936	232	663	2.898	1.461	0.822	0.702	5	144.329	44.72	9.321	0.948	0.904	9.259	0.852	0.833	8.425
101	276.795	255	0	255	255	255	127.259	226.777	127.259	226.777	64.081	117.097	218.065	20.323	18.387	20.365	17.305	16.445	0.847	21.864	70582.7	255	NA	NA	100	678300	363	717	21.644	18.259	1.177	0.85	0.951	382	676	4.319	1.197	0.922	0.741	7	291.051	63.505	9.154	0.951	0.909	9.3	0.917	0.965	9.41
102	272.216	255	0	255	255	255	47.301	229.221	47.301	229.221	64.159	36.774	220	21.613	17.742	20.146	17.204	157.8	0.831	21.807	69415.2	255	NA	NA	100	667080	114	707	172.349	17.742	1.171	0.854	0.955	148	682	4.243	1.229	0.924	0.71	4	285.119	62.855	16.04	0.972	0.942	9.571	0.914	0.95	9.319
103	150.989	255	0	255	255	255	143.591	228.225	143.591	228.225	48.506	136.452	220.645	14.516	14.839	15.453	12.44	49.099	0.806	16.312	38502.1	255	NA	NA	100	370005	434	730	65.462	13.585	1.242	0.805	0.929	452	684	3.113	1.201	0.897	0.701	6	162.487	47.45	8.084	0.94	0.889	9.144	0.902	0.956	9.292
104	154.527	255	0	255	255	255	167.468	229.428	167.468	229.428	48.616	160	221.935	14.839	14.194	15.159	12.979	137.017	0.822	16.464	39404.3	255	NA	NA	100	378675	496	701	145.376	14.077	1.168	0.856	0.955	510	688	3.178	1.17	0.925	0.734	4	161.863	47.359	12.154	0.978	0.954	9.658	0.907	0.957	9.323
105	307.492	255	0	255	255	255	95.98	232.752	95.98	232.752	71.947	82.903	223.871	25.806	18.065	26.375	14.844	156.172	0.746	27.556	78410.5	255	NA	NA	100	753525	257	706	152.835	15.613	1.777	0.563	0.939	298	694	4.274	1.765	0.75	0.66	7	327.523	67.367	10.278	0.883	0.801	8.418	0.785	0.693	7.39
106	139.334	255	0	255	255	255	75.417	231.19	75.417	231.19	46.459	67.097	224.839	16.452	11.935	15.426	11.5	173.579	0.811	16.706	35530.2	255	NA	NA	100	341445	208	714	169.992	11.935	1.341	0.745	0.944	224	697	2.999	1.4	0.863	0.71	6	147.659	45.233	7.743	0.943	0.894	9.186	0.871	0.866	8.684
107	152.862	255	0	255	255	255	155.606	233.113	155.606	233.113	48.473	148.387	225.806	14.516	15.484	15.003	12.972	111.635	0.818	15.915	38979.7	255	NA	NA	100	374595	480	748	72.3	13.408	1.157	0.865	0.949	484	700	3.154	1.187	0.93	0.68	5	161.083	47.244	9.695	0.971	0.945	9.584	0.918	0.963	9.404
108	139.542	255	0	255	255	255	32.669	234.994	32.669	234.994	45.658	25.484	229.032	14.516	13.226	14.294	12.43	152.997	0.841	14.944	35583.2	255	NA	NA	100	341955	84	711	122.661	12.964	1.15	0.87	0.957	94	710	3.056	1.153	0.933	0.727	3	145.785	44.945	15.219	0.848	0.609	7.283	0.928	0.98	9.537
109	141.519	255	0	255	255	255	9.79	237.673	9.79	237.673	47.717	2.581	229.677	14.839	15.161	16.301	11.054	130.983	0.781	17.045	36087.4	255	NA	NA	100	346800	18	713	119.476	12.317	1.475	0.678	0.938	20	712	2.966	1.384	0.823	0.629	1	150.832	45.716	47.717	NA	NA	NA	NA	NA	NA
110	192.196	255	0	255	255	255	62.138	238.081	62.138	238.081	54.169	53.226	230.323	17.419	15.806	16.329	14.987	39.79	0.823	17.609	49009.9	255	NA	NA	100	470985	181	763	61.557	15.423	1.09	0.918	0.936	188	714	3.548	1.142	0.958	0.698	6	205.255	53.33	9.028	0.95	0.908	9.29	0.915	0.973	9.44
111	309.261	255	0	255	255	255	118.472	242.294	118.472	242.294	71.146	107.742	231.613	21.613	21.613	22.938	17.166	135.225	0.768	24.433	78861.6	255	NA	NA	100	757860	338	726	137.675	18.58	1.336	0.748	0.93	360	718	4.347	1.315	0.865	0.662	8	332.622	67.889	8.893	0.889	0.81	8.493	0.879	0.896	8.876
112	130.905	255	0	255	255	255	133.695	239.528	133.695	239.528	44.967	127.097	232.258	12.903	13.548	13.827	12.054	67.235	0.814	15.148	33380.9	255	NA	NA	100	320790	402	762	63.435	12.622	1.147	0.872	0.954	418	720	2.911	1.2	0.934	0.749	5	137.201	43.602	8.993	0.969	0.941	9.549	0.911	0.955	9.328
113	170.968	255	0	255	255	255	87.326	242.521	87.326	242.521	52.8	79.677	233.548	15.484	16.774	18.366	11.852	129.129	0.771	19.422	43596.8	255	NA	NA	100	418965	258	724	122.106	13.419	1.55	0.645	0.952	258	724	3.238	1.447	0.803	0.658	5	179.553	49.879	10.56	0.941	0.891	9.159	0.851	0.831	8.41
114	199.584	255	0	255	255	255	146.533	242.995	146.533	242.995	54.736	138.71	234.516	16.129	17.097	17.194	14.78	130.865	0.837	19.16	50893.9	255	NA	NA	100	489090	435	731	135	14.598	1.163	0.86	0.95	453	727	3.646	1.313	0.927	0.724	6	210.042	53.948	9.123	0.959	0.923	9.411	0.897	0.912	9.043
115	371.176	255	0	255	255	255	167.136	245.333	167.136	245.333	74.593	154.194	235.806	25.484	18.71	26.134	18.083	13.422	0.838	27.259	94649.8	255	NA	NA	100	909585	478	774	20.794	17.916	1.445	0.692	0.957	534	731	4.976	1.522	0.832	0.778	4	387.825	73.307	18.648	0.968	0.933	9.503	0.85	0.814	8.318
116	322.685	255	0	255	255	255	46.791	246.417	46.791	246.417	71.712	34.839	236.774	23.226	20	23.41	17.551	151.435	0.788	24.62	82284.6	255	NA	NA	100	790755	108	751	148.392	18.775	1.334	0.75	0.941	125	734	4.5	1.311	0.866	0.695	7	342.768	68.917	10.245	0.913	0.846	8.795	0.888	0.903	8.953
117	166.077	255	0	255	255	255	75.684	244.575	75.684	244.575	51.132	68.065	236.774	15.161	16.452	17.132	12.342	122.12	0.798	17.754	42349.6	255	NA	NA	100	406980	220	735	114.702	13.331	1.388	0.72	0.94	234	734	3.248	1.332	0.849	0.666	5	176.639	49.473	10.226	0.959	0.923	9.411	0.885	0.896	8.902
118	302.081	255	0	255	255	255	25.542	247.227	25.542	247.227	69.054	14.516	237.419	21.935	19.677	22.599	17.02	148.759	0.796	23.306	77030.7	255	NA	NA	100	740265	55	740	131.634	17.279	1.328	0.753	0.933	73	736	4.375	1.349	0.868	0.7	6	323.829	66.986	11.509	0.933	0.878	9.052	0.879	0.887	8.831
119	248.283	255	0	255	255	255	103.131	249.485	103.131	249.485	61.565	93.871	240.645	18.71	17.742	18.524	17.066	126.889	0.823	20.818	63312.2	255	NA	NA	100	608430	296	751	130.601	17.085	1.085	0.921	0.952	323	746	4.033	1.219	0.96	0.748	6	260.77	60.111	10.261	0.95	0.908	9.29	0.913	0.952	9.324
120	275.65	255	0	255	255	255	66.897	254.578	66.897	254.578	65.717	56.129	245.161	21.29	19.032	22.683	15.473	145.749	0.802	23.832	70290.8	255	NA	NA	100	675495	181	764	140.492	15.26	1.466	0.682	0.947	206	760	4.194	1.562	0.826	0.68	6	291.103	63.511	10.953	0.937	0.884	9.105	0.836	0.791	8.133
121	190.843	255	0	255	255	255	136.564	253.257	136.564	253.257	54.39	127.419	246.129	17.419	15.161	18.248	13.316	139.727	0.811	19.856	48664.9	255	NA	NA	100	467670	400	765	136.975	14.225	1.37	0.73	0.953	402	763	3.509	1.396	0.854	0.723	6	200.156	52.664	9.065	0.942	0.894	9.181	0.871	0.864	8.676
122	308.637	255	0	255	255	255	87.98	258.957	87.98	258.957	68.487	77.097	249.677	22.258	19.032	21.665	18.138	162.015	0.827	22.84	78702.4	255	NA	NA	100	756330	241	786	143.616	18.972	1.194	0.837	0.951	258	774	4.507	1.204	0.915	0.729	7	324.454	67.05	9.784	0.938	0.887	9.128	0.918	0.961	9.396
123	184.912	255	0	255	255	255	151.575	257.674	151.575	257.674	52.266	143.871	249.677	15.484	16.129	15.424	15.265	94.16	0.851	17.36	47152.4	255	NA	NA	100	453135	450	781	138.013	14.888	1.01	0.99	0.956	475	774	3.538	1.166	0.995	0.74	4	193.341	51.759	13.066	0.961	0.917	9.389	0.928	0.982	9.549
124	134.86	255	0	255	255	255	40.974	258.654	40.974	258.654	48.473	33.548	250.645	14.194	15.806	16.345	10.506	125.054	0.721	17.894	34389.2	255	NA	NA	100	330480	114	777	117.951	11.788	1.556	0.643	0.918	114	777	2.782	1.518	0.802	0.601	5	146.931	45.121	9.695	0.905	0.834	8.695	0.821	0.791	8.06
125	122.373	255	0	255	255	255	115.853	257.677	115.853	257.677	42.888	109.355	250.645	11.935	14.516	14.113	11.04	115.539	0.836	15.023	31205	255	NA	NA	100	299880	350	777	104.931	11.861	1.278	0.782	0.955	350	777	2.853	1.267	0.884	0.706	5	128.096	42.13	8.578	0.983	0.967	9.748	0.905	0.93	9.174
126	131.217	255	0	255	255	255	126.784	259.035	126.784	259.035	45.893	121.29	250.968	12.581	16.129	15.582	10.722	112.197	0.783	16.448	33460.5	255	NA	NA	100	321555	390	778	101.31	11.507	1.453	0.688	0.946	390	778	2.859	1.429	0.83	0.647	5	138.657	43.833	9.179	0.949	0.905	9.272	0.861	0.846	8.536
127	248.075	255	0	255	255	255	17.374	261.491	17.374	261.491	61.879	7.419	251.935	18.71	19.032	19.437	16.25	148.946	0.814	21.214	63259.1	255	NA	NA	100	607920	23	799	151.876	16.271	1.196	0.836	0.941	48	781	4.009	1.304	0.914	0.697	3	263.58	60.434	20.626	0.862	0.653	7.576	0.894	0.912	9.03
128	326.847	255	0	255	255	255	56.39	266.438	56.39	266.438	71.68	45.484	255.484	22.581	21.29	22.575	18.435	143.741	0.799	24.339	83346	255	NA	NA	100	800955	149	797	145.257	19.194	1.225	0.817	0.936	169	792	4.56	1.268	0.904	0.68	7	349.22	69.562	10.24	0.92	0.858	8.89	0.897	0.926	9.112
129	141.727	255	0	255	255	255	32.016	263.684	32.016	263.684	47.248	25.806	256.452	13.226	14.839	15.774	11.44	123.31	0.798	17.1	36140.5	255	NA	NA	100	347310	80	798	125.789	12.407	1.379	0.725	0.955	95	795	3	1.378	0.852	0.722	5	148.439	45.352	9.45	0.959	0.923	9.407	0.872	0.869	8.709
130	265.765	255	0	255	255	255	106.519	267.582	106.519	267.582	63.325	96.452	258.387	19.355	19.677	20.801	16.268	128.958	0.833	22.183	67770	255	NA	NA	100	651270	309	802	130.872	15.856	1.279	0.782	0.962	332	801	4.197	1.399	0.884	0.698	6	276.379	61.884	10.554	0.956	0.918	9.374	0.878	0.869	8.733
131	329.865	255	0	255	255	255	139.953	270.996	139.953	270.996	69.321	129.032	260.645	20.968	20.968	21.811	19.256	133.115	0.863	22.994	84115.5	255	NA	NA	100	808350	415	811	124.136	20.032	1.133	0.883	0.957	436	808	4.759	1.148	0.94	0.75	6	344.693	69.11	11.553	0.975	0.951	9.629	0.93	0.988	9.588
132	168.991	255	0	255	255	255	76.523	269.179	76.523	269.179	51.699	68.065	261.935	17.097	14.516	17.548	12.261	154.841	0.795	18.978	43092.6	255	NA	NA	100	414120	211	820	148.201	12.632	1.431	0.699	0.943	237	812	3.269	1.502	0.836	0.681	6	179.293	49.843	8.617	0.932	0.876	9.039	0.846	0.816	8.309
133	185.744	255	0	255	255	255	122.286	271.935	122.286	271.935	53.791	114.516	263.226	15.484	17.742	16.532	14.305	122.155	0.807	18.033	47364.7	255	NA	NA	100	455175	375	816	100.305	14.368	1.156	0.865	0.946	375	816	3.453	1.255	0.93	0.676	6	196.41	52.168	8.965	0.94	0.889	9.146	0.904	0.933	9.188
134	146.93	255	0	255	255	255	42.877	273.794	42.877	273.794	47.026	35.806	266.452	14.194	14.516	15.28	12.243	113.816	0.835	16.302	37467.2	255	NA	NA	100	360060	122	826	117.072	11.974	1.248	0.801	0.957	122	826	3.124	1.361	0.895	0.713	6	153.59	46.132	7.838	0.958	0.921	9.392	0.886	0.887	8.865
135	255.151	255	0	255	255	255	94.94	276.509	94.94	276.509	63.593	84.516	267.419	20.968	18.387	22.428	14.485	141.606	0.793	23.584	65063.5	255	NA	NA	100	625260	265	834	139.994	14.288	1.548	0.646	0.954	292	829	4.012	1.651	0.804	0.662	6	267.482	60.88	10.599	0.93	0.874	9.024	0.817	0.75	7.839
136	330.593	255	0	255	255	255	28.109	279.123	28.109	279.123	71.901	17.742	268.065	21.935	21.29	21.559	19.524	150.56	0.804	23.762	84301.2	255	NA	NA	100	810135	60	841	138.302	20.727	1.104	0.906	0.943	80	831	4.598	1.146	0.952	0.708	5	350.52	69.692	14.38	0.963	0.929	9.459	0.905	0.961	9.331
137	161.602	255	0	255	255	255	67.983	279.013	67.983	279.013	49.764	59.677	271.29	16.129	14.516	14.548	14.143	167.553	0.82	16.158	41208.6	255	NA	NA	100	396015	185	861	3.434	14.516	1.029	0.972	0.952	209	841	3.247	1.113	0.986	0.69	5	169.719	48.494	9.953	0.973	0.948	9.606	0.913	0.959	9.36
138	245.994	255	0	255	255	255	82.981	284.612	82.981	284.612	61.501	73.548	274.839	19.677	18.065	19.752	15.857	139.606	0.817	21.064	62728.4	255	NA	NA	100	602820	236	858	130.03	15.894	1.246	0.803	0.955	258	852	4	1.325	0.896	0.692	6	257.597	59.744	10.25	0.947	0.901	9.239	0.893	0.902	8.974
139	140.375	255	0	255	255	255	55.09	282.17	55.09	282.17	47.026	47.097	275.484	15.806	12.903	16.025	11.153	146.826	0.798	16.728	35795.5	255	NA	NA	100	343995	156	854	129.523	12.25	1.437	0.696	0.945	156	854	2.985	1.365	0.834	0.688	6	148.492	45.36	7.838	0.934	0.88	9.066	0.876	0.878	8.772
140	293.965	255	0	255	255	255	114.743	285.648	114.743	285.648	67.196	103.548	275.806	21.935	18.71	21.284	17.585	154.37	0.818	22.396	74961	255	NA	NA	100	720375	321	882	168.366	18.71	1.21	0.826	0.952	352	855	4.375	1.197	0.909	0.716	7	308.741	65.407	9.599	0.933	0.878	9.053	0.916	0.961	9.381
141	160.458	255	0	255	255	255	131.577	284.573	131.577	284.573	49.92	124.194	276.129	14.194	17.097	16.285	12.545	117.734	0.809	17.768	40916.8	255	NA	NA	100	393210	403	856	105.803	13.742	1.298	0.77	0.935	403	856	3.214	1.293	0.878	0.661	6	171.696	48.776	8.32	0.941	0.892	9.168	0.885	0.91	8.975
142	117.69	255	0	255	255	255	143.605	286.982	143.605	286.982	42.197	137.742	280.968	12.581	12.581	12.466	12.021	171.489	0.831	13.61	30010.9	255	NA	NA	100	288405	430	874	121.43	12.505	1.037	0.964	0.947	449	871	2.789	1.088	0.982	0.744	3	124.298	41.501	14.066	0.853	0.626	7.397	0.91	0.95	9.301
143	163.371	255	0	255	255	255	45.006	288.819	45.006	288.819	50.943	37.419	281.29	14.839	16.774	17.341	11.995	120.637	0.791	18.534	41659.7	255	NA	NA	100	400350	124	872	121.477	11.854	1.446	0.692	0.952	124	872	3.207	1.564	0.832	0.656	6	171.592	48.761	8.491	0.929	0.872	9.008	0.835	0.788	8.116
144	292.404	255	0	255	255	255	100.373	295.333	100.373	295.333	68.174	90	284.839	19.355	20.968	22.24	16.74	116.196	0.791	23.742	74563	255	NA	NA	100	716550	290	887	126.714	16.784	1.329	0.753	0.945	317	883	4.289	1.415	0.868	0.72	6	309.261	65.462	11.362	0.929	0.872	9.004	0.867	0.856	8.612
145	148.283	255	0	255	255	255	69.735	291.658	69.735	291.658	48.773	61.29	285.806	16.774	12.581	16.032	11.777	153.112	0.783	17.371	37812.2	255	NA	NA	100	363375	190	894	164.932	12.494	1.361	0.735	0.933	196	886	3.04	1.39	0.857	0.703	6	158.897	46.923	8.129	0.924	0.864	8.939	0.866	0.865	8.656
146	313.215	255	0	255	255	255	33.485	297.177	33.485	297.177	69.966	22.581	287.419	22.581	19.677	22.796	17.494	150.514	0.804	24.493	79869.9	255	NA	NA	100	767550	73	898	139.808	18.437	1.303	0.767	0.954	107	891	4.477	1.328	0.876	0.705	5	328.355	67.452	13.993	0.963	0.93	9.463	0.888	0.897	8.924
147	148.075	255	0	255	255	255	57.376	294.993	57.376	294.993	46.916	50	288.387	14.839	14.194	14.37	13.12	133.521	0.845	15.46	37759.1	255	NA	NA	100	362865	163	894	113.356	13.571	1.095	0.913	0.958	163	894	3.156	1.139	0.956	0.703	5	154.527	46.273	9.383	0.989	0.978	9.831	0.925	0.978	9.514
148	133.195	255	0	255	255	255	127.804	296.721	127.804	296.721	45.169	120.968	289.355	13.226	14.839	13.952	12.155	112.278	0.82	15.01	33964.6	255	NA	NA	100	326400	389	897	98.653	12.883	1.148	0.871	0.947	389	897	2.949	1.165	0.933	0.679	5	140.635	44.144	9.034	0.973	0.949	9.61	0.914	0.97	9.42
149	134.86	255	0	255	255	255	140.47	298.144	140.47	298.144	45.202	133.871	291.29	14.194	13.226	14.144	12.14	162.941	0.829	14.884	34389.2	255	NA	NA	100	330480	417	910	150.101	12.637	1.165	0.858	0.944	426	903	2.984	1.178	0.926	0.718	4	142.873	44.494	11.3	0.973	0.944	9.585	0.919	0.971	9.448
150	306.452	255	0	255	255	255	85.652	302.275	85.652	302.275	69.62	74.516	292.581	21.935	19.677	23.104	16.888	138.881	0.795	24.645	78145.2	255	NA	NA	100	750975	243	907	127.02	17.889	1.368	0.731	0.957	243	907	4.402	1.378	0.855	0.71	6	320.084	66.597	11.603	0.932	0.876	9.038	0.876	0.872	8.738
151	240.375	255	0	255	255	255	116.691	303.652	116.691	303.652	61.077	108.065	294.516	17.419	19.355	20.184	15.163	119.222	0.81	21.699	61295.5	255	NA	NA	100	589050	340	914	131.987	15.964	1.331	0.751	0.95	356	913	3.936	1.359	0.867	0.713	6	253.07	59.217	10.179	0.942	0.893	9.173	0.881	0.884	8.822
152	198.127	255	0	255	255	255	51.141	306.49	51.141	306.49	56.45	42.581	297.419	17.097	17.742	18.858	13.377	130.285	0.781	19.867	50522.4	255	NA	NA	100	485520	141	925	122.4	14.686	1.41	0.709	0.931	150	922	3.51	1.353	0.842	0.653	6	212.799	54.301	9.408	0.923	0.862	8.921	0.873	0.882	8.775
153	253.07	255	0	255	255	255	68.59	306.243	68.59	306.243	62.413	58.387	297.419	20.323	18.065	19.908	16.185	158.997	0.816	21.526	64532.8	255	NA	NA	100	620160	181	939	160.75	16.575	1.23	0.813	0.955	202	922	4.055	1.299	0.902	0.689	6	265.037	60.601	10.402	0.946	0.9	9.231	0.898	0.914	9.061
154	144.121	255	0	255	255	255	9.249	305.173	9.249	305.173	47.86	1.935	298.065	14.516	14.516	14.696	12.486	133.763	0.791	16.581	36750.8	255	NA	NA	100	353175	14	924	127.093	13.416	1.177	0.85	0.94	14	924	3.011	1.236	0.922	0.684	2	153.382	46.101	23.93	NA	NA	NA	NA	NA	NA
155	258.481	255	0	255	255	255	23.572	310.424	23.572	310.424	62.413	14.839	299.677	17.419	20.968	20.394	16.137	110.747	0.834	21.519	65912.6	255	NA	NA	100	633420	66	929	102.995	17.124	1.264	0.791	0.952	66	929	4.141	1.257	0.89	0.708	5	271.488	61.334	12.483	0.982	0.964	9.729	0.908	0.937	9.224
156	117.586	255	0	255	255	255	131.273	308.058	131.273	308.058	42.777	124.516	301.613	13.548	13.226	14.029	10.672	32.392	0.807	14.87	29984.4	255	NA	NA	100	288150	386	964	24.341	11.318	1.315	0.761	0.935	414	935	2.749	1.314	0.872	0.656	4	125.755	41.743	10.694	0.986	0.972	9.791	0.888	0.906	8.972
157	403.538	255	0	255	255	255	104.83	316.707	104.83	316.707	77.519	93.548	305.484	23.226	22.581	24.211	21.221	141.169	0.844	25.693	102902	255	NA	NA	100	988890	300	949	141.116	22.486	1.141	0.877	0.961	326	947	5.206	1.143	0.936	0.769	5	419.979	76.285	15.504	0.988	0.976	9.817	0.923	0.976	9.493
158	132.882	255	0	255	255	255	38.884	312.012	38.884	312.012	45.391	32.258	305.806	14.194	13.226	13.736	12.317	0.711	0.81	15.037	33885	255	NA	NA	100	325635	101	953	157.286	13.059	1.115	0.897	0.946	124	948	2.928	1.152	0.947	0.708	4	140.478	44.119	11.348	0.984	0.968	9.762	0.909	0.965	9.368
159	373.153	255	0	255	255	255	84.354	321.089	84.354	321.089	75.74	72.903	310	22.903	22.581	23.007	20.651	138.061	0.817	24.991	95154	255	NA	NA	100	914430	226	979	156.413	21.256	1.114	0.898	0.952	245	961	4.927	1.176	0.947	0.722	4	391.779	73.679	18.935	0.98	0.959	9.697	0.918	0.967	9.425
160	201.353	255	0	255	255	255	66.158	320.137	66.158	320.137	58.307	56.452	311.29	18.065	17.419	20.796	12.328	136.871	0.744	21.938	51345	255	NA	NA	100	493425	176	975	143.973	13.613	1.687	0.593	0.949	185	965	3.453	1.612	0.77	0.64	3	212.227	54.228	19.436	0.901	0.769	8.352	0.814	0.755	7.841
161	134.547	255	0	255	255	255	123.271	318.362	123.271	318.362	45.202	116.774	311.29	13.226	14.194	13.216	12.963	42.681	0.828	14.726	34309.6	255	NA	NA	100	329715	363	999	28.811	13.064	1.02	0.981	0.945	384	965	2.977	1.127	0.99	0.717	3	142.351	44.413	15.067	0.855	0.631	7.43	0.916	0.97	9.428
162	125.911	255	0	255	255	255	12.249	318.403	12.249	318.403	44.257	5.806	311.613	13.548	13.871	12.941	12.388	68.571	0.808	14.172	32107.2	255	NA	NA	100	308550	37	1009	78.179	13.097	1.045	0.957	0.941	39	966	2.845	1.082	0.978	0.67	2	133.767	43.053	22.128	NA	NA	NA	NA	NA	NA
163	107.908	255	0	255	255	255	33.257	321.96	33.257	321.96	41.031	26.129	316.129	13.871	11.935	12.956	10.605	0.043	0.805	14.318	27516.6	255	NA	NA	100	264435	81	995	165.651	11.309	1.222	0.819	0.939	97	980	2.63	1.266	0.905	0.652	2	114.932	39.907	20.515	NA	NA	NA	NA	NA	NA
1	252.133	255	0	255	255	255	15.904	11.768	15.904	11.768	62.98	6.129	2.903	19.032	18.387	19.136	16.776	172.413	0.799	20.493	64294	255	NA	NA	100	617865	22	20	151.821	17.456	1.141	0.877	0.944	54	9	4.003	1.174	0.936	0.721	1	267.221	60.85	62.98	NA	NA	NA	NA	NA	NA
2	309.157	255	0	255	255	255	26.729	25.656	26.729	25.656	70.722	15.484	16.452	23.226	19.032	23.855	16.501	23.978	0.777	25.054	78835.1	255	NA	NA	100	757605	48	100	34.509	16.56	1.446	0.692	0.956	78	51	4.371	1.513	0.832	0.699	1	323.309	66.932	70.722	NA	NA	NA	NA	NA	NA
3	111.342	255	0	255	255	255	13.897	69.391	13.897	69.391	41.852	7.742	62.903	12.581	11.935	12.881	11.006	39.588	0.799	14.712	28392.3	255	NA	NA	100	272850	27	232	37.875	11.935	1.17	0.854	0.939	45	195	2.66	1.233	0.924	0.742	2	118.522	40.525	20.926	NA	NA	NA	NA	NA	NA
4	134.547	255	0	255	255	255	25.395	72.041	25.395	72.041	45.169	18.387	65.484	14.516	13.548	13.827	12.39	140.902	0.829	14.86	34309.6	255	NA	NA	100	329715	64	204	117.121	12.754	1.116	0.896	0.947	71	203	2.979	1.165	0.947	0.684	2	142.091	44.372	22.585	NA	NA	NA	NA	NA	NA
5	276.899	255	0	255	255	255	15.515	82.83	15.515	82.83	66.584	4.516	74.839	22.581	17.097	22.022	16.009	177.218	0.785	23.174	70609.3	255	NA	NA	100	678555	14	246	163.836	17.015	1.376	0.727	0.941	51	232	4.159	1.362	0.853	0.717	2	294.381	63.868	33.292	NA	NA	NA	NA	NA	NA
6	285.744	255	0	255	255	255	16.716	142.156	16.716	142.156	67.828	5.161	134.194	23.226	16.129	23.081	15.763	1.643	0.78	23.546	72864.7	255	NA	NA	100	700230	16	434	170.538	15.693	1.464	0.683	0.948	53	416	4.213	1.5	0.826	0.763	1	301.353	64.619	67.828	NA	NA	NA	NA	NA	NA
7	163.684	255	0	255	255	255	51.39	143.828	51.39	143.828	49.34	42.581	137.419	17.097	12.581	16.107	12.939	176.64	0.845	17.206	41739.3	255	NA	NA	100	401115	132	448	6.459	12.581	1.245	0.803	0.958	148	426	3.317	1.368	0.896	0.761	2	170.812	48.65	24.67	NA	NA	NA	NA	NA	NA
8	205.307	255	0	255	255	255	36.181	149.811	36.181	149.811	56.704	26.452	143.226	19.677	13.871	18.834	13.88	168.734	0.802	19.846	52353.3	255	NA	NA	100	503115	82	457	172.528	13.671	1.357	0.737	0.941	100	444	3.621	1.452	0.858	0.752	4	218.106	54.974	14.176	0.989	0.978	9.839	0.859	0.84	8.495
9	221.852	255	0	255	255	255	51.904	157.314	51.904	157.314	57.317	41.935	150	19.677	14.839	18.341	15.401	1.771	0.849	19.72	56572.3	255	NA	NA	100	543660	130	487	3.752	14.839	1.191	0.84	0.962	144	465	3.871	1.329	0.916	0.76	5	230.541	56.52	11.463	0.991	0.981	9.859	0.896	0.904	9
10	220.916	255	0	255	255	255	34.771	163.718	34.771	163.718	57.584	25.484	156.452	19.355	15.161	18.88	14.898	6.332	0.837	19.571	56333.5	255	NA	NA	100	541365	79	500	171.469	14.81	1.267	0.789	0.958	93	485	3.836	1.321	0.888	0.753	5	230.697	56.539	11.517	0.984	0.968	9.759	0.895	0.906	9.005
11	267.95	255	0	255	255	255	68.879	164.354	68.879	164.354	65.058	57.097	156.774	23.548	14.839	22.643	15.067	176.903	0.796	23.604	68327.3	255	NA	NA	100	656625	177	511	176.082	14.57	1.503	0.665	0.955	192	486	4.119	1.62	0.816	0.767	4	280.697	62.365	16.265	0.994	0.987	9.904	0.823	0.763	7.934
12	194.901	255	0	255	255	255	17.978	167.683	17.978	167.683	53.98	9.032	160	17.419	15.806	17.073	14.535	16.418	0.841	18.136	49699.8	255	NA	NA	100	477615	34	537	38.501	14.734	1.175	0.851	0.953	53	496	3.611	1.231	0.923	0.708	3	204.474	53.229	17.993	0.848	0.61	7.289	0.916	0.951	9.339
13	300.937	255	0	255	255	255	49.223	173.564	49.223	173.564	68.754	38.065	163.871	21.613	20.323	20.761	18.456	15.014	0.8	22.267	76738.8	255	NA	NA	100	737460	122	555	38.53	19.787	1.125	0.889	0.927	140	508	4.377	1.125	0.943	0.685	7	324.506	67.056	9.822	0.921	0.858	8.896	0.903	0.961	9.321
14	145.369	255	0	255	255	255	84.014	172.858	84.014	172.858	47.893	75.484	166.774	15.806	12.258	15.645	11.831	6.742	0.796	16.65	37069.2	255	NA	NA	100	356235	241	552	35.538	11.883	1.322	0.756	0.94	250	517	3.035	1.401	0.87	0.75	3	154.682	46.296	15.964	0.871	0.683	7.77	0.869	0.863	8.662
15	207.804	255	0	255	255	255	29.574	177.539	29.574	177.539	56.372	20	170	19.032	15.484	18.684	14.161	11.267	0.822	19.252	52990.1	255	NA	NA	100	509235	62	546	171.327	14.902	1.319	0.758	0.953	82	527	3.686	1.292	0.871	0.705	6	217.95	54.955	9.395	0.949	0.906	9.278	0.901	0.919	9.098
16	220.187	255	0	255	255	255	67.095	177.88	67.095	177.88	58.151	57.419	170.968	20	14.839	18.969	14.779	6.102	0.818	20.166	56147.8	255	NA	NA	100	539580	178	559	7.352	14.839	1.283	0.779	0.946	186	530	3.786	1.359	0.883	0.742	6	232.726	56.787	9.692	0.947	0.902	9.247	0.883	0.886	8.845
17	151.197	255	0	255	255	255	13.592	180.504	13.592	180.504	47.939	6.129	173.548	15.484	13.871	15.173	12.687	157.01	0.827	16.426	38555.2	255	NA	NA	100	370515	19	550	160.498	12.597	1.196	0.836	0.944	33	538	3.154	1.304	0.914	0.704	3	160.25	47.122	15.98	0.855	0.633	7.439	0.896	0.914	9.051
18	113.736	255	0	255	255	255	79.349	183.766	79.349	183.766	41.865	71.613	178.065	14.194	11.935	14.298	10.128	25.047	0.815	15.46	29002.6	255	NA	NA	100	278715	222	575	23.356	10.603	1.412	0.708	0.947	245	552	2.717	1.458	0.842	0.671	4	120.136	40.8	10.466	0.981	0.962	9.716	0.858	0.839	8.482
19	287.305	255	0	255	255	255	147.222	189.198	147.222	189.198	68.109	136.774	178.387	21.29	20.323	21.302	17.173	154.169	0.778	21.764	73262.7	255	NA	NA	100	704055	424	582	168.024	17.969	1.24	0.806	0.927	446	553	4.218	1.211	0.898	0.664	0	309.938	65.533	NA	NA	NA	NA	NA	NA	NA
20	233.507	255	0	255	255	255	40.882	188.223	40.882	188.223	60.777	30.645	179.355	19.677	17.419	19.64	15.138	168.044	0.794	20.811	59544.2	255	NA	NA	100	572220	95	576	161.003	15.891	1.297	0.771	0.923	121	556	3.842	1.31	0.878	0.681	6	253.122	59.223	10.13	0.932	0.876	9.037	0.884	0.906	8.951
21	123.725	255	0	255	255	255	56.113	187.611	56.113	187.611	43.377	50	180.645	12.581	13.548	12.941	12.173	88.597	0.826	14.065	31549.9	255	NA	NA	100	303195	159	567	126.607	12.484	1.063	0.941	0.943	174	560	2.852	1.127	0.97	0.726	5	131.269	42.649	8.675	0.977	0.956	9.662	0.916	0.969	9.426
22	131.217	255	0	255	255	255	23.833	189.878	23.833	189.878	43.911	16.774	183.226	13.871	12.903	13.335	12.529	0.774	0.855	14.598	33460.5	255	NA	NA	100	321555	62	608	45	12.774	1.064	0.939	0.953	67	568	2.988	1.143	0.969	0.733	5	137.669	43.676	8.782	0.994	0.989	9.916	0.925	0.981	9.529
23	206.035	255	0	255	255	255	68.724	193.316	68.724	193.316	55.192	60	185.484	17.742	15.806	16.862	15.558	3.802	0.85	17.995	52539	255	NA	NA	100	504900	186	604	14.534	15.6	1.084	0.923	0.948	214	575	3.733	1.154	0.961	0.735	7	217.273	54.869	7.885	0.953	0.912	9.325	0.924	0.977	9.508
24	88.554	255	0	255	255	255	84.099	191.537	84.099	191.537	37.225	77.742	186.129	12.581	10	12.94	8.714	22.121	0.803	13.705	22581.2	255	NA	NA	100	217005	242	605	26.565	9.499	1.485	0.673	0.941	264	577	2.379	1.443	0.821	0.704	3	94.121	36.113	12.408	0.868	0.672	7.697	0.858	0.843	8.506
25	135.068	255	0	255	255	255	34.927	198.982	34.927	198.982	46.57	26.452	192.258	15.161	13.226	15.973	10.766	142.74	0.783	17.371	34442.2	255	NA	NA	100	330990	82	607	148.671	11.99	1.484	0.674	0.936	95	596	2.9	1.449	0.821	0.674	5	144.329	44.72	9.314	0.949	0.905	9.269	0.849	0.833	8.411
26	447.971	255	0	255	255	255	54.204	206.154	54.204	206.154	91.537	41.613	192.903	24.516	28.387	29.701	19.204	120.377	0.672	31.105	114233	255	NA	NA	100	1097775	130	611	130.795	21.274	1.547	0.647	0.88	155	598	4.894	1.462	0.804	0.644	9	508.949	83.977	10.171	0.805	0.701	7.529	0.821	0.808	8.145
27	112.799	255	0	255	255	255	80.738	200.729	80.738	200.729	41.709	73.226	195.484	14.516	10.968	14.184	10.126	8.253	0.815	14.804	28763.8	255	NA	NA	100	276420	227	620	168.69	10.836	1.401	0.714	0.951	241	606	2.704	1.366	0.845	0.708	4	118.626	40.543	10.427	0.982	0.963	9.722	0.881	0.882	8.815
28	522.893	255	0	255	255	255	24.377	212.553	24.377	212.553	101.352	10.323	196.452	28.387	31.29	31.123	21.391	116.567	0.64	34.098	133338	255	NA	NA	100	1281375	61	609	113.412	25.531	1.455	0.687	0.858	61	609	5.159	1.336	0.829	0.589	7	609.47	91.897	14.479	0.793	0.686	7.397	0.815	0.845	8.303
29	272.32	255	0	255	255	255	123.657	210.288	123.657	210.288	64.303	114.194	200.323	18.71	19.677	19.102	18.152	96.841	0.828	21.441	69441.7	255	NA	NA	100	667335	359	675	45	17.908	1.052	0.95	0.95	374	621	4.235	1.197	0.975	0.74	1	286.68	63.027	64.303	NA	NA	NA	NA	NA	NA
30	135.588	255	0	255	255	255	69.556	207.009	69.556	207.009	45.391	62.581	200.645	14.516	12.903	14.014	12.319	171.107	0.827	14.712	34574.9	255	NA	NA	100	332265	199	625	142.125	12.169	1.138	0.879	0.944	222	622	2.987	1.209	0.938	0.724	4	143.653	44.615	11.348	0.975	0.947	9.608	0.913	0.948	9.305
31	1055.67	255	0	255	255	255	76.348	231.519	76.348	231.519	186.659	60	203.226	36.129	55.484	53.509	25.12	75.713	0.381	59.089	269196	255	NA	NA	100	2586975	213	802	69.883	32.055	2.13	0.469	0.711	271	630	5.656	1.843	0.685	0.527	13	1485.02	143.447	14.358	0.395	0.388	3.918	0.599	0.498	5.484
32	288.97	255	0	255	255	255	105.691	213.47	105.691	213.47	65.86	95.484	203.548	20	19.355	20.176	18.236	158.446	0.837	21.499	73687.3	255	NA	NA	100	708135	299	645	152.281	18.423	1.106	0.904	0.951	325	631	4.388	1.167	0.951	0.746	4	303.85	64.887	16.465	0.969	0.934	9.513	0.924	0.973	9.485
33	117.794	255	0	255	255	255	38.104	210.836	38.104	210.836	41.865	31.613	205.161	13.871	12.258	12.846	11.675	173.178	0.845	13.994	30037.5	255	NA	NA	100	288660	102	638	154.026	12.089	1.1	0.909	0.952	120	636	2.814	1.158	0.953	0.693	4	123.673	41.396	10.466	0.964	0.925	9.445	0.921	0.979	9.502
34	138.502	255	0	255	255	255	46.43	218.807	46.43	218.807	46.57	38.387	211.935	15.161	13.226	14.624	12.058	13.633	0.803	15.938	35317.9	255	NA	NA	100	339405	121	691	35.942	12.61	1.213	0.825	0.94	142	657	2.974	1.264	0.908	0.691	5	147.295	45.177	9.314	0.962	0.928	9.449	0.898	0.928	9.127
35	122.373	255	0	255	255	255	89.541	221.589	89.541	221.589	44.1	82.258	216.129	15.161	11.613	15.495	10.055	20.538	0.791	16.235	31205	255	NA	NA	100	299880	255	698	20.956	10.711	1.541	0.649	0.949	285	670	2.775	1.516	0.806	0.695	4	128.981	42.275	11.025	0.997	0.993	9.949	0.843	0.809	8.259
36	137.669	255	0	255	255	255	17.211	225.973	17.211	225.973	52.957	9.032	218.065	16.774	15.484	17.202	10.19	155.545	0.617	18.646	35105.6	255	NA	NA	100	337365	29	676	149.886	12.351	1.688	0.592	0.814	29	676	2.6	1.51	0.77	0.53	2	169.199	48.42	26.478	NA	NA	NA	NA	NA	NA
37	281.374	255	0	255	255	255	99.42	230.248	99.42	230.248	66.049	89.355	220.645	20.645	18.71	22.466	15.947	33.514	0.811	24.425	71750.3	255	NA	NA	100	689520	277	734	33.69	16.8	1.409	0.71	0.938	303	684	4.26	1.454	0.843	0.728	5	300.052	64.48	13.21	0.967	0.937	9.521	0.856	0.84	8.48
38	192.092	255	0	255	255	255	57.508	228.904	57.508	228.904	54.658	49.677	220.968	15.806	16.452	16.734	14.615	74.238	0.808	18.704	48983.4	255	NA	NA	100	470730	162	734	57.68	15.335	1.145	0.873	0.94	191	685	3.514	1.22	0.935	0.739	5	204.423	53.222	10.932	0.965	0.934	9.499	0.9	0.945	9.226
39	263.267	255	0	255	255	255	42.666	232.725	42.666	232.725	63.436	33.226	223.226	18.71	20	19.805	16.925	124.648	0.822	20.918	67133.2	255	NA	NA	100	645150	120	692	107.038	16.821	1.17	0.855	0.955	120	692	4.15	1.244	0.924	0.704	6	275.806	61.82	10.573	0.95	0.907	9.281	0.911	0.939	9.249
40	107.908	255	0	255	255	255	83.847	231.651	83.847	231.651	40.985	76.774	225.484	12.581	12.258	12.855	10.688	136.758	0.807	13.957	27516.6	255	NA	NA	100	264435	240	710	146.31	11.692	1.203	0.831	0.934	253	699	2.633	1.194	0.912	0.7	3	115.556	40.015	13.662	0.865	0.665	7.651	0.898	0.952	9.25
41	207.908	255	0	255	255	255	27.152	236.045	27.152	236.045	56.75	19.032	226.774	16.452	18.065	17.851	14.829	57.233	0.811	19.622	53016.6	255	NA	NA	100	509490	60	751	46.332	15.462	1.204	0.831	0.943	81	703	3.664	1.269	0.911	0.7	5	220.395	55.262	11.35	0.968	0.938	9.528	0.898	0.926	9.121
42	204.162	255	0	255	255	255	159.447	238.396	159.447	238.396	61.749	150.968	227.419	18.065	21.613	21.794	11.927	61.049	0.673	22.465	52061.4	255	NA	NA	100	500310	479	772	74.168	13.247	1.827	0.547	0.888	497	705	3.306	1.696	0.74	0.523	1	229.864	56.437	61.749	NA	NA	NA	NA	NA	NA
43	155.255	255	0	255	255	255	398.84	240.609	398.84	240.609	48.552	390.968	232.581	14.516	15.806	14.836	13.324	108.389	0.828	16.353	39590	255	NA	NA	100	380460	1228	721	104.859	13.35	1.113	0.898	0.949	1228	721	3.198	1.225	0.948	0.677	3	163.632	47.617	16.184	0.855	0.631	7.429	0.914	0.952	9.328
44	285.744	255	0	255	255	255	417.355	241.555	417.355	241.555	72.136	405.161	232.581	25.161	17.742	25.308	14.376	7.996	0.69	25.685	72864.7	255	NA	NA	100	700230	1256	762	11.592	16.242	1.76	0.568	0.878	1299	721	3.961	1.581	0.754	0.64	3	325.546	67.163	24.045	0.936	0.859	8.974	0.801	0.762	7.816
45	263.059	255	0	255	255	255	54.272	246.228	54.272	246.228	62.791	44.839	237.097	19.355	18.71	20.189	16.59	29.215	0.838	21.087	67080.1	255	NA	NA	100	644640	140	782	29.31	17.363	1.217	0.822	0.95	161	735	4.189	1.214	0.906	0.726	6	276.899	61.942	10.465	0.96	0.925	9.422	0.918	0.959	9.383
46	138.606	255	0	255	255	255	98.401	244.64	98.401	244.64	45.847	90.968	238.71	14.839	12.903	14.368	12.283	173.611	0.829	15.165	35344.4	255	NA	NA	100	339660	285	745	156.161	12.811	1.17	0.855	0.945	313	740	3.023	1.184	0.925	0.724	4	146.723	45.089	11.462	0.974	0.945	9.592	0.918	0.969	9.436
47	222.789	255	0	255	255	255	36.061	248.265	36.061	248.265	59.141	26.774	239.677	18.065	17.097	18.366	15.445	7.923	0.8	19.772	56811.1	255	NA	NA	100	545955	84	784	28.237	15.704	1.189	0.841	0.949	110	743	3.767	1.259	0.917	0.721	6	234.704	57.028	9.857	0.936	0.883	9.091	0.904	0.93	9.168
48	205.307	255	0	255	255	255	391.526	251.692	391.526	251.692	57.238	383.871	242.258	15.484	18.387	18.992	13.764	127.94	0.787	20.333	52353.3	255	NA	NA	100	503115	1191	758	138.215	14.811	1.38	0.725	0.939	1211	751	3.587	1.373	0.851	0.721	4	218.574	55.033	14.31	0.999	0.997	9.98	0.872	0.873	8.725
49	146.722	255	0	255	255	255	20.192	249.959	20.192	249.959	46.948	13.871	242.581	12.903	14.839	14.648	12.753	62.017	0.837	16.071	37414.2	255	NA	NA	100	359550	43	791	38.48	12.903	1.149	0.871	0.946	58	752	3.125	1.245	0.933	0.766	4	155.047	46.351	11.737	0.969	0.935	9.519	0.909	0.944	9.265
50	105.827	255	0	255	255	255	147.689	248.869	147.689	248.869	40.861	142.258	243.226	11.935	11.29	12.583	10.708	140.352	0.797	14.149	26986	255	NA	NA	100	259335	441	757	133.152	11.29	1.175	0.851	0.941	452	754	2.59	1.253	0.923	0.785	2	112.487	39.48	20.43	NA	NA	NA	NA	NA	NA
51	245.057	255	0	255	255	255	91.234	255.71	91.234	255.71	63.814	81.613	246.129	19.677	17.742	19.737	15.809	153.453	0.756	20.574	62489.6	255	NA	NA	100	600525	263	769	131.186	17.696	1.248	0.801	0.913	275	763	3.84	1.163	0.895	0.702	6	268.47	60.992	10.636	0.905	0.834	8.694	0.89	0.949	9.193
52	176.379	255	0	255	255	255	108.979	253.684	108.979	253.684	51.888	100.645	246.129	17.097	14.516	16.558	13.562	170.973	0.823	17.342	44976.6	255	NA	NA	100	432225	312	780	170.362	13.535	1.221	0.819	0.949	329	763	3.399	1.281	0.905	0.711	4	185.796	50.739	12.972	0.977	0.952	9.643	0.902	0.924	9.127
53	165.661	255	0	255	255	255	406.447	254.026	406.447	254.026	50.819	399.355	246.129	14.839	15.484	15.962	13.214	142.64	0.806	17.541	42243.5	255	NA	NA	100	405960	1238	771	147.771	13.251	1.208	0.828	0.941	1254	763	3.26	1.324	0.91	0.721	6	176.067	49.393	8.47	0.939	0.889	9.141	0.888	0.901	8.947
54	149.636	255	0	255	255	255	421.078	253.047	421.078	253.047	47.86	413.871	246.452	15.161	13.871	15.46	12.323	22.782	0.821	16.524	38157.1	255	NA	NA	100	366690	1285	800	38.66	12.581	1.255	0.797	0.944	1299	764	3.127	1.313	0.893	0.712	4	158.533	46.869	11.965	0.978	0.955	9.665	0.893	0.909	9.01
55	260.458	255	0	255	255	255	181.364	257.926	181.364	257.926	63.201	170.323	250	22.258	15.484	21.559	15.382	174.836	0.819	22.407	66416.8	255	NA	NA	100	638265	528	799	173.387	15.484	1.402	0.714	0.956	566	775	4.121	1.447	0.845	0.756	3	272.581	61.457	21.067	0.859	0.645	7.519	0.864	0.845	8.547
56	215.713	255	0	255	255	255	58.916	260.708	58.916	260.708	58.118	49.355	252.258	19.032	16.452	18.215	15.079	1.313	0.803	19.72	55006.8	255	NA	NA	100	528615	153	817	15.173	15.373	1.208	0.828	0.944	190	782	3.712	1.283	0.91	0.689	6	228.616	56.283	9.686	0.937	0.885	9.109	0.897	0.92	9.085
57	144.641	255	0	255	255	255	43.23	260	43.23	260	47.939	36.129	252.581	14.194	14.839	15.283	12.05	41.872	0.791	16.824	36883.5	255	NA	NA	100	354450	112	821	32.471	12.168	1.268	0.788	0.941	139	783	3.017	1.383	0.888	0.687	6	153.642	46.14	7.99	0.929	0.872	9.006	0.873	0.871	8.719
58	345.89	255	0	255	255	255	144.536	263.334	144.536	263.334	73.003	133.548	252.903	22.581	21.29	22.4	19.66	173.109	0.816	23.786	88201.9	255	NA	NA	100	847620	415	834	20.647	20.615	1.139	0.878	0.942	439	784	4.738	1.154	0.937	0.719	5	367.118	71.323	14.601	0.97	0.943	9.567	0.917	0.972	9.445
59	228.928	255	0	255	255	255	27.137	262.001	27.137	262.001	59.63	18.71	253.226	17.742	17.419	19.133	15.235	27.279	0.809	20.858	58376.7	255	NA	NA	100	561000	58	831	31.724	15.418	1.256	0.796	0.953	82	785	3.839	1.353	0.892	0.741	6	240.322	57.706	9.938	0.941	0.892	9.167	0.884	0.888	8.861
60	284.912	255	0	255	255	255	124.625	263.63	124.625	263.63	65.104	114.839	253.548	18.71	20.645	20.972	17.297	123.114	0.845	22.073	72652.4	255	NA	NA	100	698190	366	789	116.94	18.294	1.212	0.825	0.96	384	786	4.376	1.207	0.908	0.738	5	296.931	64.144	13.021	0.988	0.977	9.825	0.921	0.962	9.415
61	248.699	255	0	255	255	255	430.751	264.293	430.751	264.293	62.224	420.645	254.516	19.355	19.032	19.833	15.966	144.227	0.807	21.935	63418.3	255	NA	NA	100	609450	1304	807	151.928	16.125	1.242	0.805	0.948	1330	789	3.997	1.36	0.897	0.675	3	262.383	60.297	20.741	0.865	0.665	7.652	0.881	0.884	8.822
62	155.359	255	0	255	255	255	12.057	263.031	12.057	263.031	48.616	4.516	255.484	13.871	15.161	14.469	13.671	18.114	0.826	16.106	39616.5	255	NA	NA	100	380715	15	804	147.265	13.499	1.058	0.945	0.956	42	792	3.196	1.193	0.972	0.739	3	162.591	47.465	16.205	0.856	0.634	7.447	0.92	0.964	9.423
63	382.206	255	0	255	255	255	385.437	267.232	385.437	267.232	78.445	372.903	256.129	25.161	23.226	26.268	18.526	149.294	0.781	27.578	97462.5	255	NA	NA	100	936615	1156	808	155.833	18.466	1.418	0.705	0.951	1190	794	4.872	1.493	0.84	0.654	4	401.821	74.618	19.611	0.997	0.994	9.953	0.849	0.817	8.333
64	214.672	255	0	255	255	255	76.06	264.48	76.06	264.48	58.907	66.452	256.452	19.355	15.484	19.217	14.223	13.465	0.777	19.571	54741.4	255	NA	NA	100	526065	206	828	8.531	13.911	1.351	0.74	0.938	249	795	3.644	1.407	0.86	0.716	6	228.98	56.328	9.818	0.92	0.857	8.886	0.862	0.852	8.574
65	112.279	255	0	255	255	255	401.099	264.894	401.099	264.894	41.206	395.161	258.387	11.613	12.581	13.45	10.629	118.538	0.831	14.387	28631.1	255	NA	NA	100	275145	1225	809	137.726	11.423	1.265	0.79	0.952	1236	801	2.725	1.259	0.889	0.768	5	117.898	40.418	8.241	0.98	0.961	9.703	0.904	0.932	9.182
66	167.118	255	0	255	255	255	413.535	266.137	413.535	266.137	51.132	406.129	258.387	15.484	16.129	16.484	12.909	43.575	0.803	17.363	42615	255	NA	NA	100	409530	1259	839	35.166	13.299	1.277	0.783	0.939	1283	801	3.268	1.306	0.885	0.669	6	178.044	49.669	8.522	0.937	0.886	9.116	0.891	0.909	9.003
67	213.736	255	0	255	255	255	108.017	266.625	108.017	266.625	58.874	98.387	258.71	19.355	16.129	19.532	13.933	154.765	0.775	20.547	54502.6	255	NA	NA	100	523770	306	815	157.865	14.783	1.402	0.713	0.939	315	802	3.63	1.39	0.845	0.685	6	227.524	56.149	9.812	0.918	0.854	8.863	0.868	0.864	8.663
68	282.31	255	0	255	255	255	164.335	268.526	164.335	268.526	65.436	154.194	259.355	20	18.387	19.88	18.081	18.779	0.829	21.246	71989.1	255	NA	NA	100	691815	495	861	59.931	17.592	1.1	0.91	0.959	523	804	4.314	1.208	0.954	0.768	5	294.329	63.862	13.087	0.978	0.958	9.682	0.919	0.952	9.356
69	245.994	255	0	255	255	255	198.335	270.213	198.335	270.213	62.602	188.71	260.645	19.032	19.355	21.132	14.821	134.303	0.789	21.935	62728.4	255	NA	NA	100	602820	597	808	118.072	16.047	1.426	0.701	0.941	597	808	3.929	1.367	0.837	0.668	3	261.291	60.171	20.867	0.875	0.695	7.854	0.875	0.877	8.763
70	173.049	255	0	255	255	255	92.07	269.917	92.07	269.917	51.81	83.871	262.903	16.452	14.194	15.801	13.945	3.532	0.81	16.606	44127.5	255	NA	NA	100	424065	260	833	172.185	14.085	1.133	0.883	0.943	287	815	3.34	1.179	0.939	0.741	6	183.507	50.426	8.635	0.942	0.893	9.176	0.915	0.956	9.351
71	105.931	255	0	255	255	255	49.5	270.22	49.5	270.22	40.151	43.226	263.871	12.581	11.935	11.968	11.27	155.452	0.826	12.976	27012.5	255	NA	NA	100	259590	134	830	145.125	11.923	1.062	0.942	0.945	151	818	2.638	1.088	0.97	0.705	5	112.122	39.416	8.03	0.977	0.955	9.657	0.907	0.948	9.277
72	470.031	255	0	255	255	255	29.07	279.572	29.07	279.572	110.919	10.323	265.161	35.161	30.645	39.828	15.026	36.68	0.48	40.774	119858	255	NA	NA	100	1151835	32	906	36.961	18.484	2.651	0.377	0.805	112	822	4.238	2.206	0.614	0.436	7	583.663	89.93	15.846	0.607	0.515	5.61	0.62	0.425	5.225
73	262.643	255	0	255	255	255	181.818	273.453	181.818	273.453	63.436	171.935	265.161	20	18.71	19.09	17.518	154.005	0.82	20.758	66974	255	NA	NA	100	643620	541	822	147.051	18.539	1.09	0.918	0.957	541	822	4.14	1.12	0.958	0.702	5	274.558	61.68	12.687	0.973	0.948	9.608	0.912	0.958	9.352
74	158.169	255	0	255	255	255	61.989	274.22	61.989	274.22	49.418	54.194	267.097	15.484	14.516	15.253	13.203	37.058	0.814	16.302	40333	255	NA	NA	100	387600	182	873	62.928	13.405	1.155	0.866	0.945	204	828	3.201	1.216	0.93	0.704	6	167.326	48.151	8.236	0.944	0.897	9.209	0.912	0.951	9.316
75	256.92	255	0	255	255	255	422.836	277.677	422.836	277.677	64.303	412.258	267.742	20.323	18.065	19.855	16.475	162.713	0.781	21.687	65514.6	255	NA	NA	100	629595	1278	852	149.621	17.485	1.205	0.83	0.946	1307	830	3.995	1.24	0.911	0.7	4	271.488	61.334	16.076	0.997	0.994	9.956	0.897	0.93	9.135
76	148.283	255	0	255	255	255	16.596	275.499	16.596	275.499	47.294	9.032	268.387	14.839	14.194	15.03	12.561	42.964	0.833	16.448	37812.2	255	NA	NA	100	363375	28	862	25.56	13.106	1.197	0.836	0.95	56	832	3.135	1.255	0.914	0.704	3	156.139	46.514	15.765	0.852	0.622	7.37	0.905	0.936	9.206
77	170.76	255	0	255	255	255	136.399	277.189	136.399	277.189	50.598	128.065	269.355	15.806	15.161	16.4	13.257	149.123	0.838	17.461	43543.7	255	NA	NA	100	418455	397	851	154.855	13.355	1.237	0.808	0.949	414	835	3.375	1.307	0.899	0.713	6	179.969	49.937	8.433	0.96	0.924	9.42	0.898	0.914	9.059
78	254.422	255	0	255	255	255	76.644	278.877	76.644	278.877	63.846	66.129	270.323	20.968	17.097	20.639	15.696	28.027	0.784	21.615	64877.7	255	NA	NA	100	623475	218	891	52.275	15.708	1.315	0.761	0.946	253	838	3.985	1.376	0.872	0.71	6	268.99	61.051	10.641	0.925	0.865	8.948	0.875	0.871	8.732
79	311.134	255	0	255	255	255	379.029	281.092	379.029	281.092	73.707	366.774	270.323	25.161	21.29	26.962	14.693	150.144	0.72	27.704	79339.2	255	NA	NA	100	762450	1139	848	152.241	14.665	1.835	0.545	0.943	1158	838	4.221	1.889	0.738	0.581	4	329.917	67.613	18.427	0.955	0.916	9.358	0.76	0.636	6.982
80	274.506	255	0	255	255	255	119.137	280.606	119.137	280.606	65.104	109.677	270.968	20	19.355	19.872	17.588	2.285	0.814	21.222	69999	255	NA	NA	100	672690	340	853	160.463	18.423	1.13	0.885	0.936	364	840	4.216	1.152	0.941	0.709	7	293.289	63.749	9.301	0.93	0.873	9.016	0.914	0.972	9.43
81	151.821	255	0	255	255	255	151.587	278.201	151.587	278.201	48.805	143.871	270.968	15.484	13.548	15.624	12.372	170.551	0.801	16.388	38714.4	255	NA	NA	100	372045	446	851	143.807	13.274	1.263	0.792	0.953	476	840	3.111	1.235	0.89	0.724	5	159.365	46.992	9.761	0.961	0.926	9.435	0.907	0.94	9.234
82	335.172	255	0	255	255	255	403.33	281.064	403.33	281.064	72.892	390.968	270.968	24.194	19.677	22.931	18.611	171.977	0.793	24.807	85468.8	255	NA	NA	100	821355	1212	867	167.229	19.481	1.232	0.812	0.931	1257	840	4.598	1.273	0.901	0.704	8	360.094	70.637	9.112	0.906	0.836	8.713	0.893	0.922	9.072
83	147.555	255	0	255	255	255	103.221	279.044	103.221	279.044	47.704	96.129	271.29	13.548	14.839	14.953	12.564	124.481	0.815	16.464	37626.4	255	NA	NA	100	361590	311	841	124.624	13.39	1.19	0.84	0.954	311	841	3.093	1.23	0.917	0.734	5	154.735	46.304	9.541	0.97	0.942	9.56	0.903	0.94	9.211
84	152.445	255	0	255	255	255	50.813	282.575	50.813	282.575	49.229	43.548	275.484	14.839	15.161	15.121	12.837	102.175	0.79	16.302	38873.6	255	NA	NA	100	373575	142	856	117.072	13.277	1.178	0.849	0.94	162	854	3.097	1.228	0.921	0.678	6	162.122	47.397	8.205	0.929	0.872	9.002	0.904	0.941	9.226
85	382.726	255	0	255	255	255	169.613	287.085	169.613	287.085	77.376	157.097	276.129	24.839	22.258	24.686	19.74	159.137	0.803	26.057	97595.2	255	NA	NA	100	937890	495	862	148.671	21.123	1.251	0.8	0.943	531	856	4.946	1.234	0.894	0.692	7	406.035	75.008	11.054	0.923	0.862	8.924	0.905	0.942	9.231
86	221.124	255	0	255	255	255	91.374	285.841	91.374	285.841	59.063	82.581	276.774	17.419	17.742	18.073	15.578	103.77	0.797	19.622	56386.6	255	NA	NA	100	541875	271	858	117.408	15.869	1.16	0.862	0.942	271	858	3.744	1.236	0.928	0.716	6	234.808	57.04	9.844	0.933	0.878	9.057	0.905	0.939	9.22
87	281.165	255	0	255	255	255	192.719	286.436	192.719	286.436	66.095	181.935	276.774	20.968	19.355	21.129	16.943	15.692	0.809	22.967	71697.2	255	NA	NA	100	689010	565	904	29.445	16.968	1.247	0.802	0.955	595	858	4.254	1.354	0.895	0.693	5	294.432	63.873	13.219	0.966	0.935	9.506	0.885	0.887	8.862
88	163.788	255	0	255	255	255	348.308	285.314	348.308	285.314	49.907	341.29	278.065	14.516	15.161	15.228	13.695	84.675	0.826	16.464	41765.9	255	NA	NA	100	401370	1063	865	124.624	13.637	1.112	0.899	0.953	1081	862	3.282	1.207	0.948	0.744	2	171.853	48.798	24.953	NA	NA	NA	NA	NA	NA
89	419.147	255	0	255	255	255	366.72	291.546	366.72	291.546	86.624	352.581	279.677	29.677	22.903	28.617	18.649	158.246	0.702	29.74	106882	255	NA	NA	100	1027140	1093	905	176.269	20.399	1.534	0.652	0.893	1134	867	4.839	1.458	0.807	0.617	5	469.407	80.649	17.325	0.89	0.812	8.509	0.831	0.818	8.245
90	102.289	255	0	255	255	255	41.332	287.49	41.332	287.49	40.386	34.839	280.968	12.581	12.903	12.488	10.429	125.832	0.788	13.564	26083.8	255	NA	NA	100	250665	109	883	154.654	10.378	1.197	0.835	0.938	130	871	2.533	1.307	0.914	0.63	4	109.001	38.863	10.096	0.998	0.997	9.974	0.889	0.905	8.97
91	218.939	255	0	255	255	255	62.06	290.519	62.06	290.519	59.063	53.548	280.968	16.452	19.032	19.248	14.483	77.105	0.789	20.547	55829.3	255	NA	NA	100	536520	180	930	67.865	14.977	1.329	0.752	0.945	198	871	3.707	1.372	0.867	0.699	6	231.634	56.653	9.844	0.928	0.87	8.987	0.876	0.875	8.756
92	119.251	255	0	255	255	255	133.848	288.39	133.848	288.39	42.999	126.452	282.258	13.548	12.581	13.772	11.025	150.433	0.811	14.459	30408.9	255	NA	NA	100	292230	398	880	141.34	11.957	1.249	0.8	0.943	403	875	2.773	1.209	0.895	0.7	5	126.483	41.864	8.6	0.967	0.937	9.521	0.908	0.953	9.304
93	276.171	255	0	255	255	255	150.291	291.705	150.291	291.705	65.86	140	282.258	20.968	18.387	22.511	15.621	146.815	0.8	23.792	70423.5	255	NA	NA	100	676770	435	883	139.399	16.946	1.441	0.694	0.941	446	875	4.193	1.404	0.833	0.716	7	293.341	63.755	9.409	0.921	0.859	8.896	0.867	0.861	8.641
94	321.852	255	0	255	255	255	426.055	293.803	426.055	293.803	72.547	413.226	284.839	23.871	19.677	25.278	16.211	149.691	0.768	26.805	82072.3	255	NA	NA	100	788715	1288	883	140.371	17.593	1.559	0.641	0.946	1288	883	4.436	1.524	0.801	0.685	5	340.374	68.676	14.509	0.939	0.889	9.139	0.837	0.8	8.183
95	289.386	255	0	255	255	255	105.999	295.276	105.999	295.276	66.427	96.774	285.161	18.387	20.968	20.93	17.604	66.561	0.824	22.351	73793.4	255	NA	NA	100	709155	317	949	69.734	18.034	1.189	0.841	0.955	334	884	4.356	1.239	0.917	0.751	7	303.018	64.798	9.49	0.937	0.884	9.105	0.913	0.944	9.284
96	147.867	255	0	255	255	255	247.797	291.686	247.797	291.686	47.86	240.323	285.161	14.516	14.194	14.517	12.969	118.636	0.811	15.836	37706	255	NA	NA	100	362355	752	885	123.366	13.137	1.119	0.893	0.935	757	884	3.09	1.205	0.945	0.718	0	158.221	46.823	NA	NA	NA	NA	NA	NA	NA
97	268.678	255	0	255	255	255	76.477	295.528	76.477	295.528	64.948	66.452	286.452	20.323	18.387	20.603	16.604	33.384	0.8	21.577	68513	255	NA	NA	100	658410	220	945	58.449	16.979	1.241	0.806	0.949	249	888	4.137	1.271	0.898	0.719	6	283.142	62.637	10.825	0.936	0.883	9.091	0.901	0.923	9.123
98	297.607	255	0	255	255	255	27.146	297.833	27.146	297.833	86.864	14.516	286.774	25.161	20.645	27.106	13.979	22.011	0.496	27.196	75889.7	255	NA	NA	100	729300	45	942	22.306	15.725	1.939	0.516	0.853	103	889	3.426	1.73	0.718	0.573	5	348.804	69.521	17.373	0.679	0.573	6.261	0.718	0.609	6.632
99	586.056	255	0	255	255	255	391.338	302.816	391.338	302.816	97.233	377.742	286.774	26.129	31.935	30.564	24.414	86.372	0.779	32.015	149444	255	NA	NA	100	1436160	1213	988	85.956	25.334	1.252	0.799	0.934	1213	889	6.027	1.264	0.894	0.702	6	627.263	93.229	16.205	0.921	0.859	8.9	0.895	0.92	9.076
100	267.43	255	0	255	255	255	122.724	297.928	122.724	297.928	64.003	113.548	288.065	18.71	20	19.711	17.275	68.198	0.82	21.222	68194.6	255	NA	NA	100	655350	370	955	70.463	17.379	1.141	0.876	0.949	383	893	4.178	1.221	0.936	0.715	6	281.842	62.493	10.667	0.949	0.905	9.266	0.914	0.951	9.324
101	229.657	255	0	255	255	255	409.801	297.95	409.801	297.95	59.662	401.613	289.032	17.419	17.419	19.157	15.264	129.044	0.811	21.03	58562.4	255	NA	NA	100	562785	1246	901	131.269	15.957	1.255	0.797	0.957	1275	896	3.849	1.318	0.893	0.757	5	240.063	57.675	11.932	0.967	0.937	9.523	0.89	0.902	8.962
102	230.177	255	0	255	255	255	203.815	299.036	203.815	299.036	60.666	194.194	289.677	19.677	17.742	18.336	15.983	175.487	0.786	19.72	58695.1	255	NA	NA	100	564060	602	919	176.248	16.662	1.147	0.872	0.944	628	898	3.794	1.184	0.934	0.659	4	243.913	58.136	15.167	1	0.999	9.995	0.908	0.953	9.305
103	239.438	255	0	255	255	255	48.2	299.477	48.2	299.477	60.243	38.387	290.645	19.355	17.097	18.396	16.572	5.83	0.829	19.526	61056.7	255	NA	NA	100	586755	119	935	7.595	16.929	1.11	0.901	0.946	148	901	3.975	1.153	0.949	0.724	7	253.122	59.223	8.606	0.94	0.89	9.147	0.921	0.972	9.465
104	566.181	255	0	255	255	255	183.627	309.399	183.627	309.399	103.177	171.613	291.935	23.871	34.839	35.513	20.299	79.822	0.668	34.959	144376	255	NA	NA	100	1387455	563	905	94.764	22.104	1.749	0.572	0.882	563	905	5.487	1.582	0.756	0.681	6	641.779	94.301	17.196	0.835	0.737	7.86	0.8	0.756	7.778
105	293.444	255	0	255	255	255	351.643	302.43	351.643	302.43	67.353	340.645	292.903	22.258	19.355	23.203	16.102	149.57	0.813	24.237	74828.3	255	NA	NA	100	719100	1057	921	153.094	17.159	1.441	0.694	0.955	1091	908	4.357	1.412	0.833	0.681	4	307.336	65.258	16.838	0.983	0.965	9.74	0.87	0.86	8.65
106	229.969	255	0	255	255	255	139.183	302.664	139.183	302.664	58.731	130.323	293.226	17.419	19.032	18.753	15.614	118.016	0.838	20.202	58642	255	NA	NA	100	563550	411	915	128.517	15.466	1.201	0.833	0.955	432	909	3.916	1.306	0.912	0.694	5	240.791	57.762	11.746	0.984	0.969	9.764	0.899	0.914	9.069
107	143.392	255	0	255	255	255	91.268	300.666	91.268	300.666	46.681	83.548	294.516	14.516	13.226	14.101	12.947	10.015	0.827	15.389	36565	255	NA	NA	100	351390	259	939	33.024	13.226	1.089	0.918	0.956	270	913	3.072	1.164	0.958	0.747	5	150.052	45.598	9.336	0.977	0.956	9.668	0.921	0.973	9.472
108	222.164	255	0	255	255	255	167.778	304.374	167.778	304.374	59.676	158.71	295.484	18.065	18.387	20.158	14.033	131.232	0.784	21.087	56651.9	255	NA	NA	100	544425	500	916	119.31	14.768	1.436	0.696	0.947	500	916	3.723	1.428	0.834	0.669	5	234.547	57.009	11.935	0.95	0.907	9.281	0.863	0.848	8.558
109	331.53	255	0	255	255	255	218.736	310.907	218.736	310.907	79.703	210	296.129	16.774	29.355	28.789	14.662	97.908	0.656	29.609	84540.1	255	NA	NA	100	812430	674	918	97.512	16.774	1.964	0.509	0.885	674	918	4.16	1.765	0.714	0.673	2	374.714	72.057	39.851	NA	NA	NA	NA	NA	NA
110	168.991	255	0	255	255	255	371.687	306.791	371.687	306.791	52.722	362.903	299.355	16.452	15.484	17.419	12.352	148.862	0.764	18.81	43092.6	255	NA	NA	100	414120	1126	939	149.036	13.274	1.41	0.709	0.935	1149	928	3.205	1.417	0.842	0.663	4	180.75	50.045	13.181	0.986	0.973	9.794	0.857	0.848	8.527
111	150.468	255	0	255	255	255	63.319	306.451	63.319	306.451	47.483	55.161	300	15.484	13.548	15.331	12.497	152.554	0.839	16.209	38369.4	255	NA	NA	100	368730	179	932	137.42	12.78	1.227	0.815	0.945	198	930	3.169	1.268	0.903	0.717	6	159.261	46.976	7.914	0.96	0.925	9.424	0.906	0.933	9.195
112	143.288	255	0	255	255	255	423.311	307.901	423.311	307.901	47.86	416.129	300.323	14.194	14.839	14.791	12.334	128.456	0.786	16.731	36538.5	255	NA	NA	100	351135	1300	931	123.996	13.416	1.199	0.834	0.936	1300	931	2.994	1.247	0.913	0.68	5	153.017	46.046	9.572	0.951	0.909	9.3	0.883	0.919	9.008
113	220.083	255	0	255	255	255	154.43	308.955	154.43	308.955	58.731	145.484	300.645	18.065	18.065	18.443	15.194	127.454	0.802	19.917	56121.2	255	NA	NA	100	539325	459	932	114.905	16.157	1.214	0.824	0.958	459	932	3.747	1.233	0.908	0.674	4	229.708	56.417	14.683	0.99	0.979	9.844	0.905	0.938	9.217
114	254.214	255	0	255	255	255	34.138	310.475	34.138	310.475	61.879	23.871	301.935	20.323	17.419	19.822	16.329	4.981	0.834	20.891	64824.7	255	NA	NA	100	622965	74	970	13.392	16.551	1.214	0.824	0.947	106	936	4.108	1.262	0.908	0.718	6	268.574	61.004	10.313	0.957	0.92	9.387	0.907	0.936	9.213
115	264.932	255	0	255	255	255	437.779	313.373	437.779	313.373	63.971	429.032	302.258	17.742	21.613	20.824	16.198	116.52	0.814	22.08	67557.8	255	NA	NA	100	649230	1351	937	101.802	17.302	1.286	0.778	0.942	1351	937	4.141	1.276	0.882	0.691	3	281.269	62.429	21.324	0.862	0.654	7.582	0.898	0.924	9.109
116	254.527	255	0	255	255	255	110.543	312.6	110.543	312.6	62.445	101.935	302.581	17.419	20.323	18.722	17.31	76.077	0.82	20.448	64904.3	255	NA	NA	100	623730	344	1001	83.66	17.151	1.082	0.925	0.948	349	938	4.076	1.192	0.962	0.719	5	268.523	60.998	12.489	0.973	0.948	9.608	0.918	0.961	9.396
117	212.071	255	0	255	255	255	80.138	310.036	80.138	310.036	58.607	70	302.903	20	15.161	19.489	13.855	175.349	0.776	20.63	54078	255	NA	NA	100	519690	220	946	153.034	14.541	1.407	0.711	0.935	250	939	3.619	1.419	0.843	0.699	5	226.743	56.052	11.721	0.944	0.897	9.207	0.862	0.852	8.566
118	110.302	255	0	255	255	255	16.799	310.385	16.799	310.385	42.054	9.677	304.194	13.871	12.258	13.354	10.517	9.395	0.784	14.318	28127	255	NA	NA	100	270300	30	965	14.349	11.559	1.27	0.787	0.944	45	943	2.623	1.239	0.887	0.649	3	116.806	40.231	14.018	0.878	0.704	7.91	0.894	0.93	9.121
119	144.225	255	0	255	255	255	96.614	312.213	96.614	312.213	47.672	89.677	304.194	12.581	16.452	14.875	12.345	82.475	0.798	16.706	36777.3	255	NA	NA	100	353430	299	994	79.992	12.401	1.205	0.83	0.931	304	943	3.025	1.347	0.911	0.697	4	154.839	46.32	11.918	0.992	0.985	9.885	0.879	0.889	8.838
120	267.638	255	0	255	255	255	128.036	314.663	128.036	314.663	63.091	118.71	304.839	19.355	18.71	19.241	17.711	0.035	0.845	20.818	68247.7	255	NA	NA	100	655860	371	956	139.399	17.84	1.086	0.92	0.962	403	945	4.242	1.167	0.959	0.739	4	278.252	62.093	15.773	0.964	0.924	9.442	0.929	0.979	9.539
121	283.143	255	0	255	255	255	202.226	314.132	202.226	314.132	67.04	190.968	305.484	21.935	18.065	21.942	16.43	164.752	0.792	22.407	72201.4	255	NA	NA	100	693855	592	966	157.126	16.743	1.335	0.749	0.947	606	947	4.224	1.338	0.865	0.715	3	299.012	64.368	22.347	0.874	0.691	7.822	0.884	0.89	8.871
122	288.866	255	0	255	255	255	411.24	315.274	411.24	315.274	68.03	400.645	305.484	20.968	20.323	22.712	16.194	137.029	0.784	24.493	73660.8	255	NA	NA	100	707880	1252	947	130.192	17.111	1.403	0.713	0.944	1252	947	4.246	1.431	0.844	0.678	4	305.932	65.108	17.008	0.999	0.999	9.99	0.86	0.846	8.527
123	230.697	255	0	255	255	255	52.174	315.226	52.174	315.226	58.874	42.903	306.774	18.387	17.097	18.697	15.71	145.153	0.836	20.758	58827.8	255	NA	NA	100	565335	138	955	135.63	15.719	1.19	0.84	0.954	165	951	3.918	1.321	0.917	0.734	4	241.831	57.887	14.719	0.969	0.935	9.521	0.895	0.907	9.011
124	132.986	255	0	255	255	255	364.884	315.018	364.884	315.018	45.625	357.097	308.065	15.806	12.581	16.064	10.541	158.51	0.803	16.53	33911.6	255	NA	NA	100	325890	1107	968	162.979	11.147	1.524	0.656	0.95	1125	955	2.915	1.483	0.81	0.669	2	139.958	44.038	22.813	NA	NA	NA	NA	NA	NA
125	231.738	255	0	255	255	255	327.409	318.536	327.409	318.536	62.745	317.097	310	20.968	16.452	20.506	14.389	170.539	0.74	22.136	59093.1	255	NA	NA	100	567885	983	977	161.301	14.91	1.425	0.702	0.926	1002	961	3.693	1.485	0.838	0.672	0	250.26	58.887	NA	NA	NA	NA	NA	NA	NA
126	235.588	255	0	255	255	255	68.719	321.062	68.719	321.062	59.708	59.677	311.935	17.742	18.065	18.341	16.355	124.805	0.83	20.534	60074.9	255	NA	NA	100	577320	191	973	133.727	16.44	1.121	0.892	0.951	214	967	3.946	1.249	0.944	0.735	3	247.607	58.574	19.903	0.853	0.627	7.399	0.908	0.94	9.241
127	224.974	255	0	255	255	255	165.252	321.49	165.252	321.49	58.542	156.129	312.258	18.065	18.387	17.235	16.62	15.117	0.825	18.879	57368.4	255	NA	NA	100	551310	484	989	163.113	16.235	1.037	0.964	0.945	508	968	3.843	1.163	0.982	0.677	3	238.033	57.431	19.514	0.856	0.636	7.459	0.919	0.966	9.428
128	102.81	255	0	255	255	255	20.372	319.104	20.372	319.104	40.907	14.194	313.226	12.903	11.613	13.447	9.735	28.975	0.772	14.164	26216.4	255	NA	NA	100	251940	45	1002	30.069	10.87	1.381	0.724	0.931	70	971	2.513	1.303	0.851	0.686	3	110.406	39.113	13.636	0.885	0.723	8.04	0.88	0.902	8.908
129	128.928	255	0	255	255	255	426.439	321.264	426.439	321.264	44.068	420	314.516	13.548	13.871	13.061	12.569	101.088	0.834	14.054	32876.7	255	NA	NA	100	315945	1322	1018	80.754	13.002	1.039	0.962	0.948	1323	975	2.926	1.081	0.981	0.686	3	136.056	43.419	14.689	0.851	0.62	7.357	0.912	0.949	9.304
130	110.718	255	0	255	255	255	29.072	324.371	29.072	324.371	41.018	23.226	317.742	10.968	13.226	13.588	10.374	75.019	0.827	14.227	28233.1	255	NA	NA	100	271320	80	1026	57.031	10.719	1.31	0.763	0.953	85	985	2.699	1.327	0.874	0.763	2	116.233	40.132	20.509	NA	NA	NA	NA	NA	NA
131	98.231	255	0	255	255	255	116.993	325.193	116.993	325.193	39.239	111.29	318.71	11.613	11.935	12.218	10.237	49.076	0.802	13.444	25048.9	255	NA	NA	100	240720	347	1024	59.744	11.108	1.194	0.838	0.938	365	988	2.503	1.21	0.915	0.709	2	104.735	38.095	19.619	NA	NA	NA	NA	NA	NA
1	244.953	255	0	255	255	255	67.338	13.962	67.338	13.962	62.524	57.419	4.839	20.968	17.097	20.896	14.925	17.632	0.787	22.351	62463.1	255	NA	NA	100	600270	178	63	20.266	16.021	1.4	0.714	0.94	204	15	3.918	1.395	0.845	0.683	3	260.666	60.099	20.841	0.876	0.698	7.869	0.867	0.863	8.65
2	132.466	255	0	255	255	255	82.16	23.432	82.16	23.432	46.225	74.839	17.097	14.194	13.548	15.063	11.197	152.355	0.779	16.168	33778.9	255	NA	NA	100	324615	232	59	151.39	11.719	1.345	0.743	0.93	241	53	2.866	1.38	0.862	0.689	3	142.404	44.421	15.408	0.881	0.711	7.962	0.869	0.87	8.697
3	144.121	255	0	255	255	255	293.658	25.651	293.658	25.651	47.593	285.806	19.032	15.484	13.226	16.307	11.253	35.934	0.8	16.913	36750.8	255	NA	NA	100	353175	890	96	34.902	12.144	1.449	0.69	0.944	916	59	3.028	1.393	0.831	0.704	0	152.706	45.999	NA	NA	NA	NA	NA	NA	NA
4	668.47	255	0	255	255	255	68.415	37.115	68.415	37.115	113.942	51.613	19.355	32.258	31.935	32.305	26.347	41.671	0.647	36.691	170460	255	NA	NA	100	1638120	175	159	60.505	29.639	1.226	0.816	0.855	228	60	5.867	1.238	0.903	0.649	6	781.633	104.07	18.99	0.816	0.713	7.648	0.83	0.884	8.567
5	181.061	255	0	255	255	255	54.125	28.765	54.125	28.765	53.1	45.806	20.645	15.806	16.129	17.622	13.082	39.558	0.807	19.057	46170.7	255	NA	NA	100	443700	142	102	33.959	13.043	1.347	0.742	0.952	175	64	3.41	1.461	0.862	0.71	4	190.114	51.325	13.275	0.987	0.973	9.796	0.859	0.837	8.479
6	187.201	255	0	255	255	255	37.37	30.803	37.37	30.803	54.012	29.032	23.226	17.097	15.484	18.419	12.941	29.466	0.806	19.696	47736.2	255	NA	NA	100	458745	91	113	31.608	12.853	1.423	0.703	0.95	116	72	3.466	1.532	0.838	0.707	4	197.139	52.265	13.503	0.987	0.973	9.801	0.843	0.805	8.237
7	293.757	255	0	255	255	255	18.393	33.7	18.393	33.7	67.385	7.097	23.871	21.935	19.032	21.413	17.467	18.37	0.813	22.851	74907.9	255	NA	NA	100	719865	22	112	18.947	18.33	1.226	0.816	0.949	58	74	4.359	1.247	0.903	0.704	3	309.574	65.495	22.462	0.862	0.655	7.589	0.906	0.938	9.222
8	798.959	255	0	255	255	255	94.878	43.238	94.878	43.238	129.563	76.774	24.839	32.903	35.161	35.617	28.561	66.23	0.598	42.448	203735	255	NA	NA	100	1957890	242	173	43.152	32.29	1.247	0.802	0.85	319	77	6.167	1.315	0.895	0.691	6	940.166	114.137	21.594	0.769	0.659	7.141	0.799	0.833	8.159
9	449.011	255	0	255	255	255	44.005	49.055	44.005	49.055	90.827	30.323	33.226	26.129	28.71	27.06	21.127	75.973	0.684	28.856	114498	255	NA	NA	100	1100325	134	192	84.226	24.092	1.281	0.781	0.867	140	103	4.944	1.198	0.884	0.599	8	517.95	84.717	11.353	0.823	0.721	7.721	0.853	0.912	8.822
10	182.414	255	0	255	255	255	29.033	44.732	29.033	44.732	53.446	20.323	36.774	16.774	15.806	17.137	13.553	32.265	0.803	18.754	46515.6	255	NA	NA	100	447015	70	159	40.815	13.689	1.264	0.791	0.939	91	114	3.413	1.37	0.889	0.688	5	194.225	51.877	10.689	0.962	0.928	9.449	0.877	0.879	8.779
11	175.234	255	0	255	255	255	13.876	49.401	13.876	49.401	51.542	5.161	42.258	17.097	13.871	16.791	13.288	15.971	0.829	17.844	44684.7	255	NA	NA	100	429420	20	170	40.601	13.604	1.264	0.791	0.948	34	131	3.4	1.312	0.89	0.739	3	184.859	50.611	17.181	0.854	0.629	7.415	0.896	0.911	9.033
12	97.711	255	0	255	255	255	114.835	51.576	114.835	51.576	40.372	109.032	46.129	12.581	10.645	13.306	9.35	25.106	0.753	14.289	24916.2	255	NA	NA	100	239445	338	176	28.301	9.41	1.423	0.703	0.939	362	143	2.42	1.518	0.838	0.73	1	104.007	37.963	40.372	NA	NA	NA	NA	NA	NA
13	273.257	255	0	255	255	255	66.305	56.48	66.305	56.48	66.127	54.839	48.065	22.903	16.452	22.207	15.667	13.245	0.785	23.183	69680.5	255	NA	NA	100	669630	170	181	21.209	16.452	1.417	0.706	0.942	210	149	4.132	1.409	0.84	0.725	6	290.114	63.403	11.021	0.925	0.866	8.956	0.867	0.858	8.62
14	366.805	255	0	255	255	255	20.944	65.317	20.944	65.317	81.938	10	51.613	22.903	26.774	30.249	15.44	62.35	0.687	30.159	93535.4	255	NA	NA	100	898875	43	243	57.67	16.803	1.959	0.51	0.892	70	160	4.477	1.795	0.714	0.598	6	411.238	75.487	13.656	0.851	0.757	8.039	0.764	0.671	7.173
15	107.492	255	0	255	255	255	80.198	61.696	80.198	61.696	42.197	72.258	56.129	14.839	10.323	13.811	9.91	5.159	0.759	15.711	27410.5	255	NA	NA	100	263415	224	199	19.179	9.954	1.394	0.718	0.938	241	174	2.547	1.578	0.847	0.702	4	114.62	39.852	10.549	0.982	0.966	9.742	0.823	0.775	7.987
16	162.539	255	0	255	255	255	93.796	63.725	93.796	63.725	49.796	85.806	56.774	16.129	13.871	16.147	12.817	13.927	0.824	17.254	41447.5	255	NA	NA	100	398310	266	206	20.807	12.649	1.26	0.794	0.957	292	176	3.264	1.364	0.891	0.727	4	169.823	48.509	12.449	0.976	0.951	9.638	0.885	0.884	8.844
17	133.507	255	0	255	255	255	51.714	64.65	51.714	64.65	45.358	44.194	58.387	15.806	12.258	15.075	11.276	2.001	0.815	16.071	34044.2	255	NA	NA	100	327165	137	193	169.592	12.141	1.337	0.748	0.951	165	181	2.943	1.324	0.865	0.689	5	140.375	44.103	9.072	0.97	0.943	9.566	0.889	0.9	8.945
18	190.739	255	0	255	255	255	35.835	66.66	35.835	66.66	53.934	27.097	59.355	17.742	14.516	17.7	13.721	2.297	0.824	18.646	48638.4	255	NA	NA	100	467415	86	222	30.114	13.806	1.29	0.775	0.954	102	184	3.537	1.351	0.88	0.741	5	200	52.643	10.787	0.976	0.953	9.642	0.887	0.891	8.89
19	227.159	255	0	255	255	255	128.338	69.769	128.338	69.769	59.141	118.387	61.29	18.387	17.419	19.005	15.219	34.429	0.816	20.574	57925.6	255	NA	NA	100	556665	376	239	41.186	15.21	1.249	0.801	0.95	405	190	3.841	1.353	0.895	0.709	3	239.126	57.562	19.714	0.861	0.65	7.554	0.885	0.889	8.87
20	157.024	255	0	255	255	255	307.385	68.778	307.385	68.778	48.206	299.355	62.258	15.806	13.871	15.379	13	12.552	0.849	16.628	40041.1	255	NA	NA	100	384795	928	218	18.083	12.95	1.183	0.845	0.96	953	193	3.257	1.284	0.919	0.716	2	163.632	47.617	24.103	NA	NA	NA	NA	NA	NA
21	640.999	255	0	255	255	255	72.573	75.962	72.573	75.962	101.071	54.839	64.516	34.839	25.161	34.032	23.982	172.439	0.789	35.537	163455	255	NA	NA	100	1570800	170	219	164.197	25.161	1.419	0.705	0.939	203	200	6.342	1.412	0.839	0.731	8	682.882	97.274	12.634	0.903	0.832	8.676	0.865	0.857	8.611
22	188.137	255	0	255	255	255	275.024	74.963	275.024	74.963	54.358	265.484	67.419	18.387	14.839	17.086	14.02	4.501	0.8	18.615	47975	255	NA	NA	100	461040	823	233	8.973	14.233	1.219	0.821	0.931	860	209	3.461	1.308	0.906	0.69	2	201.977	52.902	27.179	NA	NA	NA	NA	NA	NA
23	160.874	255	0	255	255	255	96.725	75.197	96.725	75.197	51.81	89.032	67.742	16.129	15.161	16.969	12.071	28.329	0.753	18.09	41022.9	255	NA	NA	100	394230	277	249	31.139	13.106	1.406	0.711	0.917	312	210	3.105	1.38	0.843	0.658	5	175.39	49.298	10.362	0.928	0.871	8.996	0.861	0.864	8.623
24	244.953	255	0	255	255	255	45.776	78.096	45.776	78.096	60.81	36.774	69.355	18.71	17.742	20.435	15.262	37.753	0.832	21.75	62463.1	255	NA	NA	100	600270	114	259	35.34	16.247	1.339	0.747	0.953	139	215	4.028	1.339	0.864	0.738	6	256.972	59.672	10.135	0.956	0.918	9.371	0.889	0.897	8.927
25	154.422	255	0	255	255	255	112.617	75.685	112.617	75.685	49.685	103.871	69.677	17.097	13.226	16.619	11.831	7.82	0.786	17.342	39377.7	255	NA	NA	100	378420	322	242	9.638	12.712	1.405	0.712	0.94	356	216	3.108	1.364	0.844	0.683	4	164.308	47.715	12.421	1	0.999	9.994	0.875	0.878	8.768
26	322.164	255	0	255	255	255	293.418	79.315	293.418	79.315	69.431	281.613	70.323	23.548	18.065	23.345	17.571	4.413	0.84	24.178	82151.9	255	NA	NA	100	789480	873	254	13.109	18.065	1.329	0.753	0.959	919	218	4.64	1.338	0.868	0.757	5	336.004	68.233	13.886	0.985	0.971	9.781	0.893	0.899	8.958
27	134.547	255	0	255	255	255	30.443	78.448	30.443	78.448	45.501	22.903	71.935	14.194	12.903	13.803	12.411	175.078	0.817	14.87	34309.6	255	NA	NA	100	329715	71	240	155.659	12.86	1.112	0.899	0.947	86	223	2.957	1.156	0.948	0.735	5	142.143	44.38	9.1	0.971	0.944	9.576	0.917	0.972	9.445
28	182.31	255	0	255	255	255	313.276	81.162	313.276	81.162	53.068	304.839	73.226	16.774	15.806	16.528	14.045	157.884	0.814	17.885	46489.1	255	NA	NA	100	446760	947	237	140.856	13.978	1.177	0.85	0.941	971	227	3.435	1.28	0.922	0.688	4	193.756	51.815	13.267	0.983	0.964	9.734	0.899	0.923	9.112
29	314.256	255	0	255	255	255	138.165	84.171	138.165	84.171	70.422	127.742	73.548	21.613	20.645	21.784	18.368	0.403	0.796	23.551	80135.3	255	NA	NA	100	770100	396	279	23.405	18.898	1.186	0.843	0.948	422	228	4.462	1.246	0.918	0.704	5	331.322	67.756	14.084	0.958	0.921	9.393	0.904	0.935	9.196
30	262.227	255	0	255	255	255	119.015	87.575	119.015	87.575	64.537	108.71	77.419	19.355	19.677	22.783	14.655	46.01	0.791	24.004	66867.8	255	NA	NA	100	642600	348	301	48.814	15.564	1.555	0.643	0.949	375	240	4.063	1.542	0.802	0.689	6	276.379	61.884	10.756	0.929	0.872	9.009	0.837	0.797	8.169
31	135.38	255	0	255	255	255	19.049	84.379	19.049	84.379	45.58	11.613	78.065	15.161	12.258	14.077	12.245	172.743	0.819	15.247	34521.9	255	NA	NA	100	331755	36	266	6.072	12.039	1.15	0.87	0.935	68	242	2.97	1.266	0.933	0.728	4	144.745	44.784	11.395	0.979	0.957	9.683	0.901	0.931	9.157
32	119.251	255	0	255	255	255	57.02	85.45	57.02	85.45	42.902	49.677	78.387	14.839	13.226	13.268	11.444	165.077	0.814	15.061	30408.9	255	NA	NA	100	292230	154	265	170.134	11.509	1.159	0.863	0.947	172	243	2.78	1.309	0.929	0.608	4	125.963	41.778	10.725	0.982	0.963	9.728	0.891	0.908	8.997
33	163.267	255	0	255	255	255	103.491	85.927	103.491	85.927	50.096	95.806	78.387	15.806	13.871	15.335	13.556	22.312	0.818	17.206	41633.2	255	NA	NA	100	400095	300	285	30.411	13.871	1.131	0.884	0.95	318	243	3.259	1.24	0.94	0.745	5	171.8	48.791	10.019	0.971	0.945	9.584	0.905	0.939	9.221
34	152.862	255	0	255	255	255	155.609	87.36	155.609	87.36	49.607	148.71	80.323	15.161	14.839	14.41	13.507	133.49	0.781	16.777	38979.7	255	NA	NA	100	374595	464	250	127.972	13.957	1.067	0.937	0.924	467	249	3.081	1.202	0.968	0.679	3	165.453	47.881	16.536	0.88	0.709	7.945	0.889	0.943	9.157
35	1140.17	255	0	255	255	255	72.36	101.351	72.36	101.351	160.402	48.71	80.645	47.742	39.355	52.549	27.626	29.511	0.557	58.065	290742	255	NA	NA	100	2794035	152	366	36.87	31.579	1.902	0.526	0.859	275	250	7.108	1.839	0.725	0.607	11	1327.99	135.651	14.582	0.678	0.573	6.255	0.713	0.604	6.589
36	456.191	255	0	255	255	255	282.212	92.602	282.212	92.602	94.684	267.097	81.613	32.258	20.968	32.448	17.901	168.401	0.639	33.413	116329	255	NA	NA	100	1117920	828	276	164.89	20.936	1.813	0.552	0.861	862	253	4.818	1.596	0.743	0.674	6	529.968	85.694	15.781	0.809	0.705	7.571	0.783	0.741	7.616
37	159.521	255	0	255	255	255	305.175	91.723	305.175	91.723	48.427	298.387	83.548	13.871	15.161	14.794	13.729	114.051	0.855	16.181	40677.9	255	NA	NA	100	390915	942	259	113.499	13.871	1.078	0.928	0.958	942	259	3.294	1.167	0.963	0.759	5	166.545	48.039	9.685	0.994	0.988	9.913	0.928	0.983	9.553
38	350.78	255	0	255	255	255	37.873	92.232	37.873	92.232	87.901	23.226	83.871	31.29	17.419	30.104	14.836	178.909	0.571	31.372	89449	255	NA	NA	100	859605	72	280	175.872	17.145	2.029	0.493	0.868	109	260	3.991	1.83	0.702	0.644	7	404.318	74.849	12.557	0.722	0.612	6.67	0.725	0.616	6.703
39	161.186	255	0	255	255	255	317.898	95.724	317.898	95.724	50.63	310.645	88.065	14.839	15.484	15.116	13.577	67.724	0.79	16.235	41102.5	255	NA	NA	100	394995	969	277	130.972	13.601	1.113	0.898	0.923	987	273	3.184	1.194	0.948	0.702	5	174.557	49.181	10.126	0.954	0.914	9.338	0.902	0.946	9.24
40	260.77	255	0	255	255	255	333.815	97.957	333.815	97.957	64.159	323.548	88.71	20.645	18.71	20.265	16.384	29.823	0.796	21.938	66496.4	255	NA	NA	100	639030	1003	315	19.767	17.648	1.237	0.808	0.939	1044	275	4.064	1.243	0.899	0.675	2	277.575	62.018	32.08	NA	NA	NA	NA	NA	NA
41	284.807	255	0	255	255	255	143.722	100.281	143.722	100.281	67.275	133.226	90	20.968	20.323	22.298	16.263	39.645	0.791	22.96	72625.9	255	NA	NA	100	697935	413	324	24.044	16.448	1.371	0.729	0.949	458	279	4.233	1.396	0.854	0.668	6	299.999	64.474	11.212	0.929	0.872	9.005	0.872	0.863	8.674
42	113.007	255	0	255	255	255	19.499	95.946	19.499	95.946	41.474	13.226	90.323	12.903	11.613	12.798	11.243	156.388	0.826	13.568	28816.9	255	NA	NA	100	276930	44	285	151.607	11.613	1.138	0.879	0.947	62	280	2.725	1.168	0.937	0.754	4	119.355	40.667	10.368	0.975	0.949	9.621	0.92	0.972	9.458
43	281.998	255	0	255	255	255	122.481	100.215	122.481	100.215	88.891	107.742	90.323	28.065	19.677	29.61	12.126	22.894	0.448	29.903	71909.5	255	NA	NA	100	691050	334	324	20.194	14.595	2.442	0.41	0.829	395	280	3.172	2.049	0.64	0.511	6	340.167	68.655	14.815	0.578	0.495	5.362	0.641	0.464	5.527
44	198.751	255	0	255	255	255	101.98	98.96	101.98	98.96	54.469	93.548	92.258	18.387	14.516	18.047	14.022	15.59	0.842	19.382	50681.6	255	NA	NA	100	487050	290	320	18.435	14.508	1.287	0.777	0.956	300	286	3.649	1.336	0.881	0.745	6	207.804	53.66	9.078	0.962	0.928	9.452	0.892	0.901	8.963
45	124.662	255	0	255	255	255	388.355	99.996	388.355	99.996	44.732	382.258	92.903	11.29	14.194	14.641	10.841	79.843	0.783	15.75	31788.8	255	NA	NA	100	305490	1192	330	55.008	11.029	1.351	0.74	0.947	1198	288	2.787	1.428	0.861	0.778	0	131.582	42.7	NA	NA	NA	NA	NA	NA	NA
46	149.22	255	0	255	255	255	158.641	101.94	158.641	101.94	48.238	151.935	94.194	13.871	15.161	15	12.666	63.381	0.806	15.731	38051	255	NA	NA	100	365670	485	339	74.539	12.853	1.184	0.844	0.939	493	292	3.093	1.224	0.919	0.71	5	158.845	46.915	9.648	0.964	0.932	9.479	0.908	0.942	9.248
47	84.703	255	0	255	255	255	7.96	100.158	7.96	100.158	36.312	1.935	95.484	11.935	10	12.428	8.677	26.907	0.807	13.167	21599.4	255	NA	NA	100	207570	6	318	30.964	9.283	1.432	0.698	0.942	27	296	2.333	1.418	0.836	0.71	2	89.906	35.296	18.156	NA	NA	NA	NA	NA	NA
48	215.713	255	0	255	255	255	174.325	104.156	174.325	104.156	58.118	164.839	95.484	17.419	17.742	17.331	15.848	22.006	0.803	19.196	55006.8	255	NA	NA	100	528615	511	330	24.842	15.994	1.094	0.914	0.935	545	296	3.712	1.2	0.956	0.698	3	230.749	56.545	19.373	0.868	0.673	7.703	0.908	0.955	9.314
49	124.35	255	0	255	255	255	187.683	102.647	187.683	102.647	44.934	182.258	95.484	11.935	14.839	15.196	10.419	60.522	0.774	15.836	31709.2	255	NA	NA	100	304725	565	337	56.634	11.396	1.458	0.686	0.945	589	296	2.767	1.39	0.828	0.702	1	131.582	42.7	44.934	NA	NA	NA	NA	NA	NA
50	303.018	255	0	255	255	255	43.705	108.854	43.705	108.854	76.574	35.161	97.419	20	24.516	25.708	15.007	69.932	0.649	25.687	77269.5	255	NA	NA	100	742560	111	369	54.713	17.643	1.713	0.584	0.852	142	302	3.957	1.456	0.764	0.618	3	355.62	70.197	25.525	0.965	0.926	9.454	0.809	0.805	8.068
51	257.856	255	0	255	255	255	303.255	105.809	303.255	105.809	62.823	292.903	98.065	21.29	16.129	20.999	15.635	3.943	0.821	22.068	65753.4	255	NA	NA	100	631890	908	338	15.255	16.129	1.343	0.745	0.948	928	304	4.104	1.368	0.863	0.751	7	272.008	61.393	8.975	0.935	0.881	9.078	0.881	0.882	8.819
52	171.384	255	0	255	255	255	284.263	106.428	284.263	106.428	51.999	276.129	99.355	16.452	14.516	17.303	12.611	19.967	0.797	18.322	43702.9	255	NA	NA	100	419985	856	342	26.114	12.646	1.372	0.729	0.948	882	308	3.296	1.449	0.854	0.718	4	180.697	50.038	13	0.993	0.986	9.894	0.86	0.841	8.505
53	137.253	255	0	255	255	255	269.36	106.656	269.36	106.656	46.759	261.613	99.677	15.161	12.581	15.494	11.279	23.699	0.789	16.464	34999.5	255	NA	NA	100	336345	816	348	34.624	12.421	1.374	0.728	0.942	835	309	2.935	1.325	0.853	0.72	2	145.63	44.921	23.38	NA	NA	NA	NA	NA	NA
54	120.395	255	0	255	255	255	14.927	106.757	14.927	106.757	42.921	8.065	100.645	13.548	12.258	14.731	10.406	31.85	0.821	16.016	30700.8	255	NA	NA	100	295035	26	345	34.33	10.882	1.416	0.706	0.95	44	312	2.805	1.472	0.84	0.725	2	126.743	41.907	21.46	NA	NA	NA	NA	NA	NA
55	284.599	255	0	255	255	255	321.102	111.516	321.102	111.516	64.805	310.323	101.935	20.645	18.71	20.17	17.966	11.414	0.852	21.446	72572.8	255	NA	NA	100	697425	962	351	15.709	18.621	1.123	0.891	0.956	996	316	4.392	1.152	0.944	0.737	4	297.606	64.216	16.201	0.96	0.916	9.38	0.928	0.985	9.563
56	160.666	255	0	255	255	255	90.307	110.866	90.307	110.866	50.676	81.935	103.548	16.452	14.839	16.946	12.071	34.26	0.786	18.182	40969.8	255	NA	NA	100	393720	254	355	25.201	12.467	1.404	0.712	0.945	287	321	3.17	1.458	0.844	0.658	5	170.031	48.539	10.135	0.951	0.909	9.301	0.856	0.835	8.452
57	346.098	255	0	255	255	255	125.045	113.962	125.045	113.962	74.45	112.581	104.194	25.161	20	25.395	17.352	25.276	0.785	26.232	88254.9	255	NA	NA	100	848130	349	365	16.429	17.726	1.463	0.683	0.935	404	323	4.649	1.48	0.827	0.688	7	370.292	71.63	10.636	0.91	0.842	8.761	0.849	0.825	8.372
58	185.536	255	0	255	255	255	105.15	112.605	105.15	112.605	54.247	96.129	104.516	17.742	15.806	16.908	13.972	15.275	0.792	18.477	47311.7	255	NA	NA	100	454665	298	357	16.22	13.969	1.21	0.826	0.931	332	324	3.42	1.323	0.909	0.662	6	199.22	52.54	9.041	0.93	0.874	9.019	0.884	0.899	8.916
59	321.54	255	0	255	255	255	147.475	116.642	147.475	116.642	70.044	135.806	106.129	22.581	20	22.297	18.361	16.698	0.824	22.858	81992.7	255	NA	NA	100	787950	421	367	8.931	19.197	1.214	0.823	0.946	468	329	4.591	1.191	0.907	0.712	7	339.906	68.629	10.006	0.936	0.884	9.1	0.918	0.961	9.396
60	147.555	255	0	255	255	255	164.993	113.951	164.993	113.951	49.796	157.097	106.452	15.806	14.194	15.711	11.958	152.304	0.748	17.431	37626.4	255	NA	NA	100	361590	487	340	141.009	13.046	1.314	0.761	0.917	509	330	2.963	1.336	0.872	0.658	4	160.927	47.221	12.449	0.975	0.952	9.636	0.863	0.88	8.716
61	156.296	255	0	255	255	255	290.586	116.446	290.586	116.446	48.695	282.903	109.355	15.806	13.226	16.254	12.243	20.538	0.828	17.17	39855.4	255	NA	NA	100	383010	878	377	25.602	13.128	1.328	0.753	0.959	905	339	3.21	1.308	0.868	0.748	4	163.06	47.533	12.174	0.974	0.945	9.596	0.896	0.911	9.034
62	274.818	255	0	255	255	255	304.306	122.875	304.306	122.875	65.372	294.839	113.226	19.355	20.323	20.951	16.701	55.735	0.808	21.814	70078.6	255	NA	NA	100	673455	919	404	51.605	16.865	1.254	0.797	0.945	954	351	4.204	1.293	0.893	0.699	5	290.791	63.477	13.074	0.966	0.934	9.5	0.896	0.915	9.058
63	162.851	255	0	255	255	255	80.346	122.622	80.346	122.622	50.552	73.226	114.839	14.839	15.161	15.342	13.515	24.21	0.801	17.371	41527.1	255	NA	NA	100	399075	227	396	31.329	13.416	1.135	0.881	0.948	253	356	3.221	1.295	0.939	0.724	6	171.852	48.798	8.425	0.936	0.883	9.094	0.894	0.913	9.036
64	151.925	255	0	255	255	255	94.281	122.991	94.281	122.991	48.206	87.097	115.484	14.839	14.839	14.615	13.235	37.562	0.822	16.181	38740.9	255	NA	NA	100	372300	270	394	23.499	13.383	1.104	0.906	0.943	295	358	3.152	1.209	0.952	0.69	6	161.082	47.244	8.034	0.949	0.906	9.276	0.912	0.957	9.346
65	263.892	255	0	255	255	255	63.366	125.364	63.366	125.364	62.823	53.548	116.129	19.355	18.387	20.726	16.212	30.478	0.84	22.246	67292.4	255	NA	NA	100	646680	166	403	29.539	17.007	1.278	0.782	0.953	195	360	4.201	1.308	0.884	0.742	6	276.951	61.948	10.471	0.961	0.926	9.438	0.897	0.913	9.05
66	128.2	255	0	255	255	255	108.288	123.946	108.288	123.946	45.247	100.645	117.742	15.806	12.581	15.405	10.596	21.792	0.787	16.439	32690.9	255	NA	NA	100	314160	312	395	15.945	11.41	1.454	0.688	0.942	345	365	2.833	1.441	0.829	0.645	5	136.056	43.419	9.049	0.952	0.91	9.308	0.857	0.842	8.493
67	110.51	255	0	255	255	255	48.731	124.728	48.731	124.728	41.474	42.581	118.387	12.258	12.258	12.797	10.995	47.123	0.807	14.498	28180	255	NA	NA	100	270810	132	397	32.276	11.306	1.164	0.859	0.937	150	367	2.665	1.282	0.927	0.735	4	118.002	40.436	10.368	0.986	0.972	9.792	0.891	0.918	9.047
68	152.133	255	0	255	255	255	132.503	126.007	132.503	126.007	48.395	124.516	118.71	16.129	13.548	15.358	12.613	22.592	0.816	16.181	38794	255	NA	NA	100	372810	386	386	175.426	13.327	1.218	0.821	0.947	413	368	3.144	1.214	0.906	0.696	5	160.666	47.183	9.679	0.971	0.944	9.573	0.913	0.954	9.332
69	301.041	255	0	255	255	255	163.858	128.222	163.858	128.222	67.653	152.258	119.032	22.903	18.387	21.932	17.476	159.593	0.827	23.176	76765.3	255	NA	NA	100	737715	472	390	171.193	17.221	1.255	0.797	0.957	491	369	4.45	1.346	0.893	0.715	5	314.673	66.032	13.531	0.977	0.956	9.664	0.889	0.893	8.909
70	145.89	255	0	255	255	255	287.802	127.874	287.802	127.874	47.939	279.677	121.935	16.129	12.903	15.568	11.932	2.751	0.798	16.388	37201.9	255	NA	NA	100	357510	867	394	169.796	12.708	1.305	0.766	0.944	877	378	3.043	1.29	0.875	0.701	4	154.527	46.273	11.985	0.992	0.984	9.883	0.894	0.915	9.047
71	179.605	255	0	255	255	255	117.003	131.301	117.003	131.301	52.69	108.71	123.548	16.774	15.806	18.622	12.28	37.417	0.813	19.749	45799.2	255	NA	NA	100	440130	337	424	38.367	11.995	1.516	0.659	0.951	362	383	3.409	1.646	0.812	0.677	6	188.866	51.157	8.782	0.944	0.896	9.201	0.82	0.756	7.879
72	254.527	255	0	255	255	255	146.371	134.272	146.371	134.272	62.335	136.129	125.806	20.645	17.419	19.093	16.973	159.864	0.823	20.896	64904.3	255	NA	NA	100	623730	422	411	171.119	16.85	1.125	0.889	0.952	437	390	4.083	1.24	0.943	0.708	6	267.43	60.874	10.389	0.95	0.908	9.29	0.912	0.944	9.277
73	147.763	255	0	255	255	255	86.131	134.48	86.131	134.48	48.506	78.71	127.419	15.161	14.194	16.04	11.729	31.613	0.789	17.327	37679.5	255	NA	NA	100	362100	244	431	28.951	11.83	1.368	0.731	0.94	268	395	3.046	1.465	0.855	0.687	6	157.128	46.661	8.084	0.928	0.87	8.991	0.854	0.833	8.433
74	137.357	255	0	255	255	255	101.099	134.073	101.099	134.073	45.768	93.871	127.742	14.516	12.903	14.808	11.81	1.164	0.824	15.757	35026	255	NA	NA	100	336600	291	424	22.891	12.407	1.254	0.798	0.954	309	396	3.001	1.27	0.893	0.733	6	143.965	44.664	7.628	0.951	0.909	9.297	0.904	0.929	9.167
75	111.655	255	0	255	255	255	73.955	134.107	73.955	134.107	41.865	66.774	128.065	13.548	12.581	12.494	11.378	38.004	0.801	14.091	28471.9	255	NA	NA	100	273615	207	416	15.945	12.109	1.098	0.911	0.931	226	397	2.667	1.164	0.954	0.655	5	119.876	40.756	8.373	0.961	0.926	9.432	0.896	0.956	9.259
76	271.904	255	0	255	255	255	45.578	136.495	45.578	136.495	72.358	31.935	128.387	26.129	16.774	24.688	14.023	172.413	0.653	26.369	69335.6	255	NA	NA	100	666315	99	428	7.734	16.151	1.76	0.568	0.868	129	398	3.758	1.633	0.754	0.62	6	313.371	65.895	12.06	0.821	0.72	7.704	0.778	0.728	7.528
77	248.907	255	0	255	255	255	179.98	137.753	179.98	137.753	62.823	170.323	128.387	19.032	18.71	19.032	16.652	45.637	0.793	20.404	63471.4	255	NA	NA	100	609960	533	447	50.774	17.619	1.143	0.875	0.927	569	398	3.962	1.158	0.935	0.699	4	268.522	60.998	15.706	0.996	0.991	9.932	0.906	0.964	9.349
78	195.942	255	0	255	255	255	277.063	136.913	277.063	136.913	54.547	269.032	128.387	16.129	17.097	16.608	15.022	132.564	0.828	18.511	49965.1	255	NA	NA	100	480165	838	405	138.532	14.914	1.106	0.904	0.947	864	398	3.592	1.241	0.951	0.711	3	206.972	53.553	18.182	0.855	0.631	7.43	0.91	0.944	9.27
79	243.6	255	0	255	255	255	294.235	139.648	294.235	139.648	61.455	284.516	130.323	18.387	18.387	19.125	16.217	23.153	0.811	20.486	62118.1	255	NA	NA	100	596955	882	443	26.162	16.38	1.179	0.848	0.946	916	404	3.964	1.251	0.921	0.721	5	257.596	59.744	12.291	0.967	0.937	9.522	0.906	0.936	9.212
80	168.47	255	0	255	255	255	23.599	137.532	23.599	137.532	50.676	14.839	130.968	17.097	13.871	17.527	12.239	21.648	0.824	18.33	42959.9	255	NA	NA	100	412845	49	441	28.369	12.9	1.432	0.698	0.955	83	406	3.324	1.421	0.836	0.71	3	176.378	49.437	16.892	0.856	0.636	7.464	0.87	0.858	8.639
81	286.368	255	0	255	255	255	128.139	140.676	128.139	140.676	65.906	116.774	131.613	22.581	17.742	21.677	16.82	16.842	0.828	22.638	73023.9	255	NA	NA	100	701760	362	433	175.914	17.4	1.289	0.776	0.958	389	408	4.345	1.301	0.881	0.715	6	299.063	64.373	10.984	0.954	0.914	9.336	0.9	0.916	9.081
82	224.87	255	0	255	255	255	380.719	139.253	380.719	139.253	59.708	370.645	131.613	20	15.161	19.505	14.679	20.101	0.793	20.312	57341.8	255	NA	NA	100	551055	1149	432	10.061	14.997	1.329	0.753	0.94	1200	408	3.766	1.354	0.868	0.742	2	239.282	57.581	29.854	NA	NA	NA	NA	NA	NA
83	186.889	255	0	255	255	255	63.177	141.655	63.177	141.655	53.68	54.516	133.871	17.419	16.129	15.703	15.154	172.098	0.815	17.66	47656.6	255	NA	NA	100	457980	169	446	9.462	15.395	1.036	0.965	0.946	201	415	3.482	1.147	0.982	0.665	6	197.659	52.334	8.947	0.945	0.899	9.219	0.912	0.969	9.405
84	246.722	255	0	255	255	255	363.461	144.488	363.461	144.488	61.312	353.226	135.484	20.323	17.419	19.06	16.482	166.071	0.825	20.577	62914.2	255	NA	NA	100	604605	1095	445	170.981	16.776	1.156	0.865	0.946	1121	420	4.024	1.227	0.93	0.697	4	260.822	60.117	15.328	0.976	0.95	9.629	0.912	0.95	9.314
85	214.568	255	0	255	255	255	161.352	143.281	161.352	143.281	58.307	150.968	136.129	20.645	14.839	19.725	13.85	7.291	0.793	20.708	54714.9	255	NA	NA	100	525810	468	446	4.467	14.16	1.424	0.702	0.946	486	422	3.68	1.462	0.838	0.7	6	226.743	56.052	9.718	0.931	0.875	9.026	0.856	0.834	8.451
86	1760.67	255	0	255	255	255	57.226	162.946	57.226	162.946	260.771	17.097	137.097	85.161	49.032	86.868	25.806	16.766	0.325	87.977	448970	255	NA	NA	100	4314600	59	546	23.557	36.578	3.366	0.297	0.676	288	425	6.752	2.405	0.545	0.422	14	2602.97	189.915	18.626	0.262	0.331	2.963	0.474	0.231	3.526
87	291.675	255	0	255	255	255	108.206	147.178	108.206	147.178	67.496	98.065	137.097	20.645	19.677	20.421	18.186	39.044	0.805	22.016	74377.2	255	NA	NA	100	714765	318	486	50.947	19.367	1.123	0.891	0.941	334	425	4.321	1.137	0.944	0.718	6	309.833	65.522	11.249	0.938	0.887	9.127	0.908	0.963	9.357
88	242.352	255	0	255	255	255	33.666	147.149	33.666	147.149	62.367	23.548	139.032	21.29	16.129	21.415	14.409	16.08	0.783	22.284	61799.7	255	NA	NA	100	593895	74	474	22.109	15.418	1.486	0.673	0.95	99	431	3.886	1.445	0.82	0.706	5	255.047	59.448	12.473	0.949	0.905	9.272	0.859	0.84	8.492
89	129.448	255	0	255	255	255	76.287	146.273	76.287	146.273	44.068	69.355	139.355	13.226	14.194	13.927	11.834	67.586	0.838	14.712	33009.4	255	NA	NA	100	317220	232	476	74.745	11.974	1.177	0.85	0.953	239	432	2.937	1.229	0.922	0.69	4	135.848	43.386	11.017	0.968	0.933	9.509	0.917	0.952	9.342
90	240.687	255	0	255	255	255	142.042	150.166	142.042	150.166	62.256	132.581	141.613	20	17.742	20.866	14.687	31.493	0.78	22.358	61375.1	255	NA	NA	100	589815	417	493	43.831	15.82	1.421	0.704	0.937	432	439	3.866	1.413	0.839	0.678	7	256.868	59.66	8.894	0.907	0.837	8.723	0.861	0.853	8.571
91	211.134	255	0	255	255	255	330.339	147.958	330.339	147.958	59.695	319.355	142.258	21.935	12.258	22.309	12.05	175.565	0.745	22.221	53839.2	255	NA	NA	100	517395	990	449	170.811	12.016	1.851	0.54	0.945	996	441	3.537	1.849	0.735	0.785	4	223.309	55.626	14.924	0.973	0.948	9.605	0.771	0.658	7.145
92	252.758	255	0	255	255	255	13.841	152.178	13.841	152.178	62.524	3.871	142.581	19.677	18.387	22.101	14.561	38.188	0.813	23.284	64453.2	255	NA	NA	100	619395	19	499	42.754	15.283	1.518	0.659	0.955	48	442	4.043	1.524	0.812	0.699	4	264.777	60.571	15.631	0.983	0.965	9.743	0.845	0.809	8.269
93	241.935	255	0	255	255	255	281.689	152.03	281.689	152.03	60.432	271.935	143.226	19.355	16.774	19.107	16.122	8.072	0.832	19.571	61693.5	255	NA	NA	100	592875	843	474	8.531	15.996	1.185	0.844	0.958	879	444	4.003	1.224	0.919	0.745	3	252.601	59.162	20.144	0.852	0.623	7.376	0.914	0.941	9.276
94	253.07	255	0	255	255	255	51.417	152.8	51.417	152.8	61.357	41.29	143.871	20.323	18.387	18.892	17.055	4.106	0.845	20.529	64532.8	255	NA	NA	100	620160	128	475	8.13	17.508	1.108	0.903	0.958	166	446	4.125	1.173	0.95	0.677	4	264.048	60.488	15.339	0.964	0.924	9.444	0.924	0.977	9.503
95	131.009	255	0	255	255	255	171.015	151.839	171.015	151.839	44.713	164.194	144.516	13.226	14.516	15.076	11.064	46.631	0.823	15.678	33407.4	255	NA	NA	100	321045	511	486	36.634	11.587	1.363	0.734	0.942	532	448	2.93	1.353	0.857	0.682	6	139.021	43.89	7.452	0.951	0.908	9.293	0.884	0.89	8.871
96	123.933	255	0	255	255	255	348.252	149.815	348.252	149.815	44.934	340.645	144.516	15.484	11.613	14.996	10.523	5.69	0.771	15.568	31603	255	NA	NA	100	303705	1056	464	174.053	11.157	1.425	0.702	0.935	1086	448	2.758	1.395	0.838	0.689	4	132.518	42.851	11.234	0.991	0.982	9.865	0.866	0.861	8.637
97	132.258	255	0	255	255	255	183.557	151.745	183.557	151.745	45.58	176.774	145.161	14.194	13.226	13.994	12.033	32.174	0.8	15.46	33725.8	255	NA	NA	100	324105	548	482	23.356	12.127	1.163	0.86	0.929	576	450	2.902	1.275	0.927	0.705	5	142.352	44.413	9.116	0.96	0.925	9.427	0.894	0.923	9.083
98	233.195	255	0	255	255	255	299.599	154.039	299.599	154.039	60.855	290	145.484	19.032	17.419	19.505	15.222	26.943	0.791	20.918	59464.6	255	NA	NA	100	571455	899	490	26.565	15.488	1.281	0.78	0.934	936	451	3.832	1.351	0.883	0.703	5	249.792	58.832	12.171	0.955	0.915	9.348	0.879	0.886	8.823
99	316.025	255	0	255	255	255	379.537	154.956	379.537	154.956	70.201	367.742	146.129	24.194	18.71	23.929	16.815	14.391	0.806	24.567	80586.4	255	NA	NA	100	774435	1145	501	23.199	18.235	1.423	0.703	0.943	1194	453	4.502	1.347	0.838	0.698	5	335.276	68.16	14.04	0.964	0.932	9.479	0.883	0.89	8.865
100	112.591	255	0	255	255	255	315.162	152.016	315.162	152.016	41.552	308.71	146.452	13.226	11.613	13.222	10.842	1.681	0.819	13.781	28710.7	255	NA	NA	100	275910	958	461	159.444	11.451	1.219	0.82	0.949	983	454	2.71	1.203	0.906	0.733	4	118.626	40.543	10.388	0.979	0.957	9.678	0.916	0.959	9.375
101	273.257	255	0	255	255	255	124.041	156.882	124.041	156.882	64.003	113.548	148.065	20.645	18.065	19.431	17.905	171.706	0.838	20.948	69680.5	255	NA	NA	100	669630	352	482	170.248	18.065	1.085	0.921	0.958	368	459	4.269	1.16	0.96	0.733	6	285.38	62.884	10.667	0.96	0.924	9.421	0.927	0.978	9.523
102	132.778	255	0	255	255	255	157.147	155.412	157.147	155.412	46.036	150.323	149.032	14.194	13.548	13.349	12.665	4.686	0.787	15.325	33858.5	255	NA	NA	100	325380	472	500	40.732	12.702	1.054	0.949	0.922	474	462	2.884	1.207	0.974	0.69	6	144.068	44.68	7.673	0.927	0.868	8.974	0.897	0.949	9.23
103	134.339	255	0	255	255	255	196.235	155.071	196.235	155.071	45.534	188.71	149.355	13.871	12.581	14.055	12.17	2.29	0.814	15.165	34256.5	255	NA	NA	100	329205	585	486	29.291	12.422	1.155	0.866	0.953	617	463	2.95	1.221	0.931	0.77	3	140.895	44.185	15.178	0.862	0.653	7.575	0.914	0.95	9.323
104	787.201	255	0	255	255	255	390.774	169.986	390.774	169.986	147.785	369.677	150	41.935	41.613	52.732	19.007	48.392	0.453	52.695	200736	255	NA	NA	100	1929075	1159	593	45.744	23.926	2.774	0.36	0.772	1247	465	5.327	2.202	0.6	0.451	8	1019.2	118.838	18.473	0.553	0.478	5.155	0.605	0.414	5.096
105	267.43	255	0	255	255	255	358.003	159.812	358.003	159.812	64.381	347.097	151.613	21.935	16.774	21.789	15.627	12.892	0.811	22.361	68194.6	255	NA	NA	100	655350	1077	506	26.565	16.436	1.394	0.717	0.952	1104	470	4.154	1.36	0.847	0.727	6	280.906	62.389	10.73	0.942	0.894	9.182	0.883	0.884	8.837
106	301.353	255	0	255	255	255	340.992	165.452	340.992	165.452	76.274	332.258	151.935	18.065	25.484	25.639	14.965	88.971	0.651	25.827	76845	255	NA	NA	100	738480	1042	550	80.655	17.693	1.713	0.584	0.852	1054	471	3.951	1.46	0.764	0.655	7	353.694	70.007	10.896	0.803	0.698	7.51	0.808	0.803	8.055
107	259.105	255	0	255	255	255	326.328	162.082	326.328	162.082	61.911	317.097	153.548	18.71	18.065	18.699	17.643	5.182	0.849	20.042	66071.8	255	NA	NA	100	634950	983	514	33.179	18.065	1.06	0.944	0.953	999	476	4.185	1.109	0.971	0.767	6	272.008	61.393	10.318	0.967	0.937	9.517	0.922	0.967	9.443
108	94.485	255	0	255	255	255	146.41	160.431	146.41	160.431	39.662	140	154.194	11.935	12.903	12.517	9.611	42.998	0.755	14.426	24093.7	255	NA	NA	100	231540	445	518	63.435	9.305	1.302	0.768	0.923	462	478	2.382	1.55	0.876	0.614	4	102.341	37.657	9.916	0.98	0.961	9.705	0.827	0.788	8.078
109	107.284	255	0	255	255	255	175.039	162.221	175.039	162.221	40.718	169.355	155.806	11.935	12.581	13.474	10.138	53.603	0.813	14.259	27357.4	255	NA	NA	100	262905	527	519	37.648	10.675	1.329	0.752	0.942	545	483	2.635	1.336	0.867	0.714	5	113.84	39.717	8.144	0.969	0.94	9.545	0.886	0.897	8.915
110	106.868	255	0	255	255	255	311.003	161.962	311.003	161.962	40.308	303.548	156.129	13.548	11.613	12.672	10.738	170.287	0.827	13.976	27251.3	255	NA	NA	100	261885	941	500	161.147	11.323	1.18	0.847	0.94	957	484	2.651	1.234	0.921	0.679	5	113.684	39.689	8.062	0.977	0.956	9.665	0.903	0.942	9.223
111	305.931	255	0	255	255	255	106.971	165.468	106.971	165.468	69.699	95.806	156.452	23.548	18.065	23.295	16.721	13.329	0.791	24.254	78012.5	255	NA	NA	100	749700	297	531	13.851	17.02	1.393	0.718	0.941	342	485	4.389	1.425	0.847	0.719	7	325.026	67.11	9.957	0.915	0.849	8.82	0.864	0.851	8.573
112	129.136	255	0	255	255	255	163.94	164.831	163.94	164.831	44.257	158.065	157.097	11.613	15.161	15.112	10.88	65.758	0.829	15.74	32929.8	255	NA	NA	100	316455	492	529	45.83	11.405	1.389	0.72	0.946	509	487	2.918	1.38	0.848	0.733	6	136.472	43.486	7.376	0.954	0.914	9.337	0.879	0.878	8.783
113	218.73	255	0	255	255	255	186.578	166.255	186.578	166.255	57.662	177.742	157.097	17.097	17.742	17.658	15.772	58.342	0.827	18.511	55776.3	255	NA	NA	100	536010	551	525	22.543	16.344	1.12	0.893	0.943	581	487	3.793	1.133	0.945	0.721	7	232.049	56.704	8.237	0.938	0.887	9.126	0.918	0.969	9.433
114	153.902	255	0	255	255	255	136.193	166.885	136.193	166.885	48.317	128.387	159.355	14.839	14.516	14.59	13.431	104.907	0.828	15.869	39245.1	255	NA	NA	100	377145	411	539	63.435	13.233	1.086	0.921	0.947	415	494	3.185	1.199	0.959	0.714	6	162.591	47.465	8.053	0.954	0.913	9.336	0.918	0.96	9.389
115	246.41	255	0	255	255	255	12.147	169.004	12.147	169.004	61.722	2.258	160	19.355	17.742	18.722	16.758	26.828	0.813	20.057	62834.5	255	NA	NA	100	603840	23	551	62.199	16.742	1.117	0.895	0.946	48	496	3.992	1.198	0.946	0.718	3	260.51	60.081	20.574	0.862	0.656	7.59	0.915	0.955	9.349
116	114.568	255	0	255	255	255	200.219	166.347	200.219	166.347	41.142	194.516	160	12.581	12.581	12.802	11.394	41.564	0.851	13.429	29214.9	255	NA	NA	100	280755	603	529	24.102	11.826	1.124	0.89	0.956	625	496	2.785	1.136	0.943	0.724	4	119.823	40.747	10.285	0.961	0.917	9.39	0.927	0.979	9.53
117	113.528	255	0	255	255	255	89.711	167.219	89.711	167.219	41.898	82.581	161.29	12.903	12.581	12.663	11.415	144.197	0.813	14.149	28949.5	255	NA	NA	100	278205	256	513	155.772	12.31	1.109	0.901	0.945	269	500	2.71	1.149	0.949	0.699	4	120.084	40.791	10.474	0.983	0.965	9.741	0.899	0.951	9.248
118	156.816	255	0	255	255	255	150.518	169.37	150.518	169.37	52.123	141.935	161.613	16.452	15.806	18.443	10.826	36.927	0.725	19.149	39988	255	NA	NA	100	384285	440	537	32.619	11.005	1.703	0.587	0.903	472	501	3.009	1.74	0.766	0.603	6	173.569	49.041	8.687	0.882	0.8	8.408	0.783	0.702	7.425
119	180.229	255	0	255	255	255	301.37	170.021	301.37	170.021	52.064	295.161	161.613	13.871	16.129	16.821	13.642	97.937	0.836	17.742	45958.4	255	NA	NA	100	441660	916	506	126.87	13.871	1.233	0.811	0.964	932	501	3.462	1.279	0.901	0.806	4	186.941	50.895	13.016	0.97	0.936	9.528	0.908	0.927	9.176
120	328.824	255	0	255	255	255	368.61	173.274	368.61	173.274	70.279	357.742	161.935	20.968	22.581	23.203	18.044	52.109	0.837	24.001	83850.2	255	NA	NA	100	805800	1127	572	53.746	18.404	1.286	0.778	0.948	1144	502	4.679	1.304	0.882	0.694	6	347.034	69.344	11.713	0.959	0.922	9.407	0.898	0.915	9.064
121	196.046	255	0	255	255	255	431.36	170.249	431.36	170.249	54.28	422.581	162.903	17.419	15.484	17.249	14.471	22.326	0.836	18.545	49991.7	255	NA	NA	100	480420	1315	545	40.061	14.797	1.192	0.839	0.95	1332	505	3.612	1.253	0.916	0.727	2	206.452	53.485	27.14	NA	NA	NA	NA	NA	NA
122	167.43	255	0	255	255	255	415.545	172.397	415.545	172.397	52.266	407.742	164.516	16.129	15.484	17.112	12.458	143.526	0.77	18.047	42694.6	255	NA	NA	100	410295	1265	518	151.144	13.122	1.374	0.728	0.919	1275	510	3.203	1.375	0.853	0.67	5	182.102	50.232	10.453	0.94	0.891	9.155	0.866	0.871	8.686
123	239.23	255	0	255	255	255	77.478	174.918	77.478	174.918	59.865	67.419	166.129	20	16.452	19.528	15.598	28.91	0.839	20.404	61003.6	255	NA	NA	100	586245	215	564	50.774	16.36	1.252	0.799	0.964	240	515	3.996	1.247	0.894	0.727	5	248.127	58.636	11.973	0.985	0.97	9.773	0.915	0.943	9.291
124	154.11	255	0	255	255	255	124.549	172.965	124.549	172.965	48.662	116.774	166.129	15.484	14.516	15.017	13.066	127.001	0.818	16.016	39298.1	255	NA	NA	100	377655	371	516	117.597	12.779	1.149	0.87	0.939	390	515	3.167	1.253	0.933	0.686	6	164.048	47.677	8.11	0.947	0.902	9.244	0.904	0.933	9.183
125	207.596	255	0	255	255	255	315.412	174.731	315.412	174.731	55.616	306.774	166.129	17.097	17.419	16.718	15.81	29.229	0.843	18.168	52937	255	NA	NA	100	508725	968	569	73.496	15.985	1.057	0.946	0.951	980	515	3.733	1.137	0.972	0.697	6	218.314	55	9.269	0.963	0.93	9.465	0.924	0.978	9.507
126	226.223	255	0	255	255	255	208.899	176.688	208.899	176.688	57.897	200.645	167.097	15.806	20	18.271	15.764	84.08	0.848	20.127	57686.8	255	NA	NA	100	554370	643	518	96.442	15.806	1.159	0.863	0.953	643	518	3.907	1.273	0.929	0.716	3	237.357	57.349	19.299	0.844	0.597	7.208	0.907	0.932	9.198
127	123.621	255	0	255	255	255	352.832	173.652	352.832	173.652	42.921	346.129	167.419	12.903	12.903	14.208	11.078	44.065	0.843	15.389	31523.4	255	NA	NA	100	302940	1073	549	33.024	11.541	1.283	0.78	0.955	1087	519	2.88	1.333	0.883	0.743	5	129.448	42.352	8.584	0.987	0.975	9.812	0.892	0.901	8.963
128	194.693	255	0	255	255	255	171.307	175.894	171.307	175.894	55.036	163.871	167.742	16.129	16.774	18.023	13.754	44.33	0.808	19.638	49646.7	255	NA	NA	100	477105	509	568	47.663	14.789	1.31	0.763	0.944	526	520	3.538	1.328	0.874	0.72	7	206.243	53.458	7.862	0.926	0.867	8.963	0.883	0.896	8.894
129	122.477	255	0	255	255	255	402.803	173.577	402.803	173.577	44.165	396.452	167.742	12.581	12.258	13.518	11.536	149.462	0.789	15.082	31231.5	255	NA	NA	100	300135	1233	520	138.468	12.152	1.172	0.853	0.934	1233	520	2.773	1.241	0.924	0.794	4	131.166	42.632	11.041	0.998	0.995	9.965	0.893	0.932	9.123
130	101.977	255	0	255	255	255	329.549	176.221	329.549	176.221	38.861	323.548	170.645	12.258	11.613	12.004	10.817	141.924	0.849	13.131	26004.2	255	NA	NA	100	249900	1005	533	152.176	11.335	1.11	0.901	0.947	1019	529	2.624	1.158	0.949	0.716	5	107.648	38.621	7.772	0.99	0.981	9.859	0.916	0.973	9.446
131	182.622	255	0	255	255	255	156.584	179.148	156.584	179.148	53.635	148.065	170.968	15.806	16.774	17.365	13.39	39.222	0.798	18.903	46568.7	255	NA	NA	100	447525	461	570	36.674	13.51	1.297	0.771	0.94	490	530	3.405	1.399	0.878	0.689	6	194.329	51.891	8.939	0.934	0.88	9.067	0.87	0.864	8.671
132	93.861	255	0	255	255	255	195.076	176.729	195.076	176.729	38.013	189.032	170.968	11.613	10.323	11.852	10.083	2.753	0.816	13.052	23934.4	255	NA	NA	100	230010	590	562	39.987	10.323	1.175	0.851	0.945	602	530	2.469	1.264	0.922	0.783	5	99.376	37.108	7.603	0.971	0.944	9.573	0.901	0.93	9.159
133	240.687	255	0	255	255	255	92.919	180.814	92.919	180.814	60.51	83.226	171.613	18.387	18.387	19.968	15.347	42.813	0.826	20.758	61375.1	255	NA	NA	100	589815	269	587	44.37	16.068	1.301	0.769	0.953	294	532	3.978	1.292	0.877	0.712	7	252.498	59.15	8.644	0.938	0.886	9.121	0.901	0.92	9.104
134	227.471	255	0	255	255	255	110.884	179.537	110.884	179.537	60.164	101.29	171.613	20	16.129	19.407	14.923	10.293	0.79	20.655	58005.2	255	NA	NA	100	557430	314	572	14.47	15.761	1.3	0.769	0.954	353	532	3.781	1.311	0.877	0.705	5	238.397	57.475	12.033	0.954	0.913	9.333	0.89	0.903	8.966
135	395.421	255	0	255	255	255	56.446	185.029	56.446	185.029	79.624	43.548	173.226	25.484	23.871	26.941	18.688	42.413	0.784	28.84	100832	255	NA	NA	100	969000	136	596	36.357	18.936	1.442	0.694	0.952	183	537	4.966	1.523	0.833	0.65	4	415.4	75.868	19.906	0.999	0.998	9.984	0.842	0.805	8.235
136	279.292	255	0	255	255	255	137.71	182.476	137.71	182.476	65.528	127.419	173.226	20.968	19.355	20.664	17.209	34.044	0.817	22.068	71219.6	255	NA	NA	100	684420	404	593	37.875	17.573	1.201	0.833	0.944	436	537	4.262	1.256	0.913	0.688	7	295.837	64.025	9.361	0.932	0.877	9.046	0.905	0.935	9.203
137	98.855	255	0	255	255	255	184.031	179.415	184.031	179.415	38.294	178.065	173.871	11.935	11.935	11.614	10.838	141.056	0.847	12.46	25208.1	255	NA	NA	100	242250	559	539	111.251	11.405	1.072	0.933	0.946	559	539	2.581	1.093	0.966	0.694	5	104.526	38.057	7.659	0.99	0.98	9.846	0.913	0.955	9.341
138	150.156	255	0	255	255	255	426.804	183.098	426.804	183.098	47.86	419.355	176.129	15.484	13.548	15.211	12.569	165.037	0.824	16.426	38289.8	255	NA	NA	100	367965	1300	558	160.498	12.562	1.21	0.826	0.942	1314	546	3.137	1.308	0.909	0.716	4	159.417	46.999	11.965	0.976	0.951	9.638	0.894	0.912	9.032
139	423.933	255	0	255	255	255	13.373	190.582	13.373	190.582	90.182	2.581	176.452	22.903	29.032	31.426	17.176	70.519	0.655	32.318	108103	255	NA	NA	100	1038870	13	636	62.668	19.689	1.83	0.547	0.869	52	547	4.701	1.641	0.739	0.638	2	487.773	82.212	45.091	NA	NA	NA	NA	NA	NA
140	206.66	255	0	255	255	255	340.479	184.29	340.479	184.29	56.137	330.968	177.097	18.387	15.161	18.826	13.977	13.834	0.824	19.783	52698.2	255	NA	NA	100	506430	1027	583	24.057	14.787	1.347	0.742	0.946	1066	549	3.681	1.338	0.862	0.741	7	218.471	55.02	8.02	0.937	0.884	9.104	0.888	0.898	8.928
141	235.276	255	0	255	255	255	301.925	185.128	301.925	185.128	60.399	291.29	177.419	20.968	15.806	19.891	15.06	176.655	0.81	21.126	59995.3	255	NA	NA	100	576555	903	578	7.017	15.587	1.321	0.757	0.941	950	550	3.895	1.355	0.87	0.71	4	250.104	58.869	15.1	0.984	0.968	9.763	0.882	0.887	8.844
142	91.259	255	0	255	255	255	396.108	183.192	396.108	183.192	39.193	389.355	177.742	12.903	10	13.291	8.743	20.307	0.747	14.444	23271.1	255	NA	NA	100	223635	1208	580	29.427	9.849	1.52	0.658	0.905	1227	551	2.328	1.467	0.811	0.707	4	100.884	37.388	9.798	0.974	0.951	9.625	0.834	0.82	8.272
143	242.04	255	0	255	255	255	410.193	186.119	410.193	186.119	61.533	400.323	177.742	20	17.097	19.493	15.809	18.669	0.803	20.908	61720.1	255	NA	NA	100	593130	1248	599	38.108	16.887	1.233	0.811	0.942	1269	551	3.933	1.238	0.901	0.708	7	257.024	59.678	8.79	0.923	0.862	8.924	0.902	0.938	9.2
144	125.494	255	0	255	255	255	355.747	184.799	355.747	184.799	44.257	349.032	178.065	14.194	13.226	13.507	11.83	6.447	0.805	14.712	32001	255	NA	NA	100	307530	1082	584	15.255	12.799	1.142	0.876	0.941	1107	552	2.836	1.149	0.936	0.668	5	133.402	42.994	8.851	0.964	0.931	9.473	0.903	0.961	9.323
145	218.73	255	0	255	255	255	321.094	187.441	321.094	187.441	59.943	310.968	178.71	20.323	16.452	20.493	13.59	19.653	0.765	21.266	55776.3	255	NA	NA	100	536010	964	591	22.286	14.487	1.508	0.663	0.916	1002	554	3.649	1.468	0.814	0.654	7	238.709	57.512	8.563	0.896	0.821	8.585	0.845	0.828	8.365
146	183.871	255	0	255	255	255	122.306	188.718	122.306	188.718	52.344	114.194	180.323	15.806	16.129	16.503	14.186	46.094	0.843	18.299	46887.1	255	NA	NA	100	450585	357	604	49.289	14.027	1.163	0.86	0.953	377	559	3.513	1.305	0.927	0.721	6	192.976	51.71	8.724	0.963	0.93	9.464	0.9	0.917	9.082
147	143.913	255	0	255	255	255	176.216	188.304	176.216	188.304	46.87	169.355	180.645	13.871	14.194	13.839	13.241	75.398	0.823	15.437	36697.7	255	NA	NA	100	352665	530	603	63.97	13.756	1.045	0.957	0.945	550	560	3.07	1.122	0.978	0.731	5	152.342	45.945	9.374	0.975	0.952	9.635	0.909	0.961	9.348
148	451.821	255	0	255	255	255	195.933	191.591	195.933	191.591	83.56	180.645	180.968	29.677	20.323	28.769	19.996	0.819	0.813	29.789	115214	255	NA	NA	100	1107210	560	605	4.97	20.323	1.439	0.695	0.954	617	561	5.407	1.466	0.834	0.749	7	473.361	80.988	11.937	0.929	0.873	9.01	0.859	0.835	8.474
149	448.179	255	0	255	255	255	69.537	194.452	69.537	194.452	99.703	53.548	182.258	32.903	26.129	37.5	15.217	36.26	0.567	38.246	114286	255	NA	NA	100	1098285	166	642	39.867	18.932	2.464	0.406	0.826	214	565	4.495	2.02	0.637	0.521	6	542.612	86.71	16.617	0.735	0.625	6.798	0.679	0.54	6.098
150	159.313	255	0	255	255	255	163.602	190.794	163.602	190.794	48.616	156.452	183.226	14.194	14.839	14.325	14.161	34.487	0.847	16.209	40624.9	255	NA	NA	100	390405	487	607	42.58	14.091	1.012	0.989	0.952	507	568	3.277	1.15	0.994	0.756	6	167.273	48.144	8.103	0.965	0.934	9.496	0.922	0.98	9.508
151	275.546	255	0	255	255	255	146.774	194.854	146.774	194.854	65.307	137.097	184.194	19.677	21.29	22.257	15.763	44.49	0.812	23.228	70264.3	255	NA	NA	100	675240	427	627	37.666	15.77	1.412	0.708	0.95	460	571	4.219	1.473	0.842	0.658	6	290.01	63.392	10.884	0.943	0.895	9.192	0.857	0.832	8.445
152	240.895	255	0	255	255	255	104.258	192.865	104.258	192.865	61.266	93.548	184.839	21.29	15.484	20.39	15.043	176.102	0.806	21.833	61428.2	255	NA	NA	100	590325	290	589	167.196	15.484	1.355	0.738	0.953	311	573	3.932	1.41	0.859	0.731	6	252.862	59.193	10.211	0.94	0.889	9.144	0.871	0.86	8.654
153	137.773	255	0	255	255	255	365.675	191.425	365.675	191.425	45.58	358.387	184.839	15.161	12.258	14.594	12.02	29.432	0.833	15.82	35132.2	255	NA	NA	100	337620	1114	611	50.793	12.258	1.214	0.824	0.958	1127	573	3.023	1.291	0.908	0.741	6	143.756	44.631	7.597	0.957	0.919	9.379	0.903	0.921	9.12
154	381.686	255	0	255	255	255	427.966	195.24	427.966	195.24	87.523	412.581	185.806	31.613	19.355	32.636	14.891	14.243	0.626	32.624	97329.9	255	NA	NA	100	935340	1284	627	24.538	18.162	2.192	0.456	0.868	1348	576	4.361	1.796	0.675	0.624	3	439.751	78.06	29.174	0.983	0.964	9.735	0.743	0.651	6.969
155	136.941	255	0	255	255	255	394.36	192.902	394.36	192.902	45.469	386.452	187.419	15.806	11.935	14.603	11.94	2.161	0.832	15.889	34919.9	255	NA	NA	100	335580	1198	594	174.174	11.935	1.223	0.818	0.94	1208	581	3.012	1.331	0.904	0.726	6	145.682	44.929	7.578	0.956	0.918	9.37	0.889	0.902	8.957
156	263.892	255	0	255	255	255	348.547	197.409	348.547	197.409	63.846	338.065	188.71	20.968	17.097	20.608	16.304	12.388	0.814	21.565	67292.4	255	NA	NA	100	646680	1048	619	21.961	16.801	1.264	0.791	0.949	1079	585	4.133	1.284	0.889	0.736	6	278.096	62.076	10.641	0.944	0.897	9.206	0.9	0.921	9.108
157	111.759	255	0	255	255	255	332.466	194.987	332.466	194.987	41.285	325.484	189.032	13.548	10.968	13.261	10.73	178.451	0.824	13.852	28498.4	255	NA	NA	100	273870	1009	599	152.241	10.968	1.236	0.809	0.95	1026	586	2.707	1.263	0.9	0.752	5	117.69	40.383	8.257	0.976	0.953	9.642	0.906	0.933	9.197
158	227.471	255	0	255	255	255	88.233	198.749	88.233	198.749	57.33	78.71	189.677	18.71	17.419	17.709	16.355	44.525	0.87	18.81	58005.2	255	NA	NA	100	557430	244	615	174.094	15.739	1.083	0.924	0.961	268	588	3.968	1.195	0.961	0.698	5	236.784	57.28	11.466	0.997	0.994	9.958	0.924	0.964	9.439
159	225.39	255	0	255	255	255	306.323	199.381	306.323	199.381	59.598	296.452	190.968	18.71	17.419	18.254	15.721	22.125	0.797	20.01	57474.5	255	NA	NA	100	552330	919	628	20.772	16.273	1.161	0.861	0.938	958	592	3.782	1.23	0.928	0.692	5	240.374	57.712	11.92	0.959	0.922	9.403	0.902	0.942	9.222
160	149.011	255	0	255	255	255	130.603	199.142	130.603	199.142	48.238	123.548	191.613	13.871	15.161	15.83	11.986	44.82	0.805	17.182	37997.9	255	NA	NA	100	365160	383	632	39.668	12.721	1.321	0.757	0.943	404	594	3.089	1.351	0.87	0.709	6	158.064	46.8	8.04	0.938	0.887	9.129	0.88	0.886	8.83
161	227.68	255	0	255	255	255	379.895	198.855	379.895	198.855	58.607	369.677	191.613	20	15.161	18.597	15.588	171.627	0.833	20.127	58058.3	255	NA	NA	100	557940	1146	611	173.558	15.161	1.193	0.838	0.952	1159	594	3.885	1.328	0.916	0.751	6	239.074	57.556	9.768	0.957	0.918	9.375	0.893	0.903	8.982
162	274.922	255	0	255	255	255	44.3	202.736	44.3	202.736	64.316	33.871	192.581	19.677	20	19.787	17.691	36.69	0.835	21.227	70105.1	255	NA	NA	100	673710	113	651	36.347	17.564	1.118	0.894	0.958	134	597	4.275	1.209	0.946	0.699	3	286.889	63.05	21.439	0.851	0.619	7.347	0.921	0.959	9.4
163	180.229	255	0	255	255	255	405.676	200.91	405.676	200.91	51.699	397.742	193.548	16.129	15.484	15.632	14.68	21.66	0.847	17.109	45958.4	255	NA	NA	100	441660	1240	642	44.236	14.826	1.065	0.939	0.951	1247	600	3.486	1.154	0.969	0.722	5	189.49	51.241	10.34	0.99	0.98	9.848	0.925	0.984	9.548
164	209.886	255	0	255	255	255	213.839	202.091	213.839	202.091	56.248	204.839	194.194	17.419	15.484	17.335	15.416	37.922	0.834	18.967	53520.8	255	NA	NA	100	514335	643	648	48.447	15.484	1.124	0.889	0.96	653	602	3.731	1.225	0.943	0.778	4	218.627	55.04	14.062	0.971	0.939	9.546	0.918	0.953	9.353
165	118.418	255	0	255	255	255	320.556	199.988	320.556	199.988	42.197	314.516	194.194	12.903	12.258	13.518	11.154	35.228	0.836	14.605	30196.7	255	NA	NA	100	290190	975	633	43.21	11.932	1.212	0.825	0.956	995	602	2.806	1.224	0.908	0.749	5	123.829	41.423	8.439	0.983	0.966	9.746	0.91	0.947	9.287
166	153.798	255	0	255	255	255	174.007	200.623	174.007	200.623	47.939	166.452	194.839	16.774	12.581	16.744	11.695	19.971	0.841	17.601	39218.5	255	NA	NA	100	376890	518	638	26.095	12.581	1.432	0.698	0.959	529	604	3.208	1.399	0.836	0.729	6	160.354	47.137	7.99	0.962	0.927	9.444	0.876	0.869	8.723
167	124.87	255	0	255	255	255	116.509	200.809	116.509	200.809	44.589	108.71	195.161	15.161	11.29	15.44	10.297	17.537	0.789	15.938	31841.8	255	NA	NA	100	306000	344	639	35.942	10.85	1.499	0.667	0.946	356	605	2.8	1.469	0.817	0.73	5	131.946	42.759	8.918	0.953	0.913	9.329	0.854	0.83	8.423
168	250.052	255	0	255	255	255	156.945	205.553	156.945	205.553	62.381	147.097	196.129	19.677	19.355	21.493	14.813	41.821	0.807	23.048	63763.3	255	NA	NA	100	612765	463	664	43.299	14.322	1.451	0.689	0.953	485	608	4.008	1.609	0.83	0.657	6	262.435	60.303	10.397	0.94	0.89	9.153	0.827	0.771	7.991
169	277.003	255	0	255	255	255	364.384	206.404	364.384	206.404	64.57	354.194	197.419	20.323	18.387	18.869	18.692	7.885	0.835	20.935	70635.8	255	NA	NA	100	678810	1109	666	56.31	18.387	1.009	0.991	0.957	1114	612	4.29	1.139	0.995	0.741	6	289.49	63.335	10.762	0.958	0.921	9.392	0.925	0.974	9.496
170	114.776	255	0	255	255	255	392.947	205.011	392.947	205.011	42.589	385.484	199.032	14.194	12.258	12.554	11.641	12.606	0.795	14.252	29268	255	NA	NA	100	281265	1195	638	174.806	12.237	1.078	0.927	0.93	1209	617	2.695	1.165	0.963	0.66	5	123.465	41.362	8.518	0.957	0.92	9.383	0.896	0.957	9.269
171	531.426	255	0	255	255	255	189.785	210.45	189.785	210.45	92.638	174.839	199.355	32.258	22.903	32.316	20.938	14.484	0.778	33.581	135514	255	NA	NA	100	1302285	545	679	31.247	22.628	1.543	0.648	0.949	569	618	5.737	1.484	0.805	0.719	7	560.25	88.108	13.234	0.906	0.835	8.703	0.849	0.821	8.346
172	605.307	255	0	255	255	255	76.427	215.532	76.427	215.532	106.891	62.581	200	29.677	34.194	31.52	24.451	94.245	0.666	34.504	154353	255	NA	NA	100	1483335	211	622	103.517	28.357	1.289	0.776	0.849	234	620	5.663	1.217	0.881	0.596	4	712.799	99.382	26.723	0.914	0.848	8.807	0.835	0.901	8.681
173	235.276	255	0	255	255	255	228.861	208.019	228.861	208.019	59.187	219.355	200	18.387	18.387	17.578	17.042	60.624	0.844	18.991	59995.3	255	NA	NA	100	576555	690	622	110.898	17.564	1.031	0.97	0.966	700	620	3.975	1.081	0.985	0.696	2	243.653	58.105	29.594	NA	NA	NA	NA	NA	NA
174	516.961	255	0	255	255	255	339.557	211.039	339.557	211.039	100.615	320.645	200	36.774	22.903	37.077	17.753	162.763	0.642	37.648	131825	255	NA	NA	100	1266840	994	641	167.631	19.822	2.088	0.479	0.873	1036	620	5.138	1.899	0.692	0.614	8	592.247	90.589	12.577	0.785	0.677	7.307	0.732	0.616	6.741
175	215.817	255	0	255	255	255	100.814	207.885	100.814	207.885	57.395	91.613	200.323	19.355	15.484	19.506	14.087	27.996	0.823	20.858	55033.3	255	NA	NA	100	528870	286	663	39.352	14.53	1.385	0.722	0.951	303	621	3.76	1.436	0.85	0.72	6	226.847	56.065	9.566	0.95	0.908	9.291	0.866	0.851	8.585
176	316.025	255	0	255	255	255	137.848	212.585	137.848	212.585	69.353	127.097	202.581	21.935	19.032	21.52	18.698	4.349	0.826	22.442	80586.4	255	NA	NA	100	774435	396	642	161.565	19.032	1.151	0.869	0.956	425	628	4.557	1.179	0.932	0.757	7	330.541	67.677	9.908	0.938	0.886	9.118	0.923	0.963	9.431
177	265.765	255	0	255	255	255	295.901	211.965	295.901	211.965	64.192	285.806	202.903	20.645	18.065	20.545	16.47	168.861	0.81	22.08	67770	255	NA	NA	100	651270	888	639	154.933	17.386	1.247	0.802	0.95	915	629	4.14	1.27	0.895	0.713	4	279.813	62.267	16.048	0.984	0.968	9.762	0.9	0.926	9.132
178	314.672	255	0	255	255	255	115.954	214.141	115.954	214.141	71.68	103.548	204.194	23.871	20	25.47	15.73	31.43	0.77	26.671	80241.4	255	NA	NA	100	771120	325	685	32.152	17.066	1.619	0.618	0.933	381	633	4.39	1.563	0.786	0.659	7	337.409	68.376	10.24	0.9	0.826	8.627	0.827	0.784	8.057
179	154.006	255	0	255	255	255	313.94	211.682	313.94	211.682	48.395	306.452	204.516	15.161	14.516	14.975	13.095	6.789	0.826	16.106	39271.6	255	NA	NA	100	377400	951	668	32.735	13.681	1.144	0.874	0.946	973	634	3.182	1.177	0.935	0.7	6	162.799	47.495	8.066	0.952	0.911	9.318	0.917	0.971	9.439
180	244.121	255	0	255	255	255	166.583	215.817	166.583	215.817	61.8	156.452	206.129	19.032	18.065	20.21	15.38	40.364	0.803	22.358	62250.8	255	NA	NA	100	598230	493	694	46.169	15.488	1.314	0.761	0.952	517	639	3.95	1.444	0.872	0.71	6	256.556	59.623	10.3	0.937	0.886	9.115	0.862	0.844	8.526
181	286.472	255	0	255	255	255	380.968	214.978	380.968	214.978	66.206	369.032	206.452	23.226	16.774	22.411	16.275	6.565	0.821	23.661	73050.5	255	NA	NA	100	702015	1144	670	11.004	16.774	1.377	0.726	0.947	1192	640	4.327	1.411	0.852	0.735	7	302.497	64.742	9.458	0.935	0.881	9.08	0.871	0.863	8.668
182	147.867	255	0	255	255	255	400.563	214.121	400.563	214.121	48.962	392.258	207.419	16.129	13.548	15.852	11.877	6.122	0.775	16.889	37706	255	NA	NA	100	362355	1216	674	28.523	12.54	1.335	0.749	0.923	1238	643	3.02	1.347	0.866	0.677	5	160.146	47.107	9.792	0.944	0.896	9.2	0.874	0.885	8.795
183	598.855	255	0	255	255	255	214.765	222.594	214.765	222.594	97.025	198.387	209.355	32.258	27.097	30.964	24.625	154.203	0.799	32.721	152708	255	NA	NA	100	1467525	615	681	170.352	25.648	1.257	0.795	0.938	643	649	6.172	1.276	0.892	0.685	7	638.137	94.033	13.861	0.92	0.858	8.89	0.897	0.922	9.096
184	101.873	255	0	255	255	255	37.677	216.648	37.677	216.648	39.819	31.29	210.323	12.581	12.903	13.178	9.843	50.81	0.807	13.994	25977.6	255	NA	NA	100	249645	97	678	25.974	9.779	1.339	0.747	0.941	113	652	2.558	1.431	0.864	0.628	2	108.273	38.733	19.909	NA	NA	NA	NA	NA	NA
185	254.11	255	0	255	255	255	325.484	222.023	325.484	222.023	63.514	315.484	213.548	21.29	17.742	20.655	15.664	11.486	0.792	21.938	64798.1	255	NA	NA	100	622710	980	705	19.767	17.177	1.319	0.758	0.935	997	662	4.001	1.277	0.871	0.673	6	271.904	61.381	10.586	0.93	0.873	9.012	0.89	0.918	9.039
186	285.432	255	0	255	255	255	92.757	224.205	92.757	224.205	68.643	82.581	214.516	21.935	20.323	24.289	14.962	40.655	0.761	25.806	72785.1	255	NA	NA	100	699465	256	718	36.87	16.129	1.623	0.616	0.939	287	665	4.158	1.6	0.785	0.64	4	303.954	64.898	17.161	0.984	0.969	9.767	0.818	0.765	7.918
187	165.661	255	0	255	255	255	151.145	222.484	151.145	222.484	49.874	143.871	214.516	14.839	15.484	15.714	13.423	69.671	0.837	17.179	42243.5	255	NA	NA	100	405960	454	713	55.713	13.548	1.171	0.854	0.951	462	665	3.322	1.268	0.924	0.721	6	174.246	49.137	8.312	0.959	0.923	9.409	0.907	0.933	9.199
188	332.258	255	0	255	255	255	360.658	225.313	360.658	225.313	70.846	349.677	215.161	22.258	21.29	22.472	18.825	49.287	0.832	23.248	84725.8	255	NA	NA	100	814215	1108	733	60.945	19.973	1.194	0.838	0.943	1108	667	4.69	1.164	0.915	0.701	7	352.185	69.857	10.121	0.942	0.893	9.171	0.92	0.975	9.477
189	66.909	255	0	255	255	255	125.725	220.997	125.725	220.997	31.92	120.323	215.484	10.323	10.645	9.741	8.746	59.3	0.825	10.767	17061.9	255	NA	NA	100	163965	389	701	81.384	8.55	1.114	0.898	0.933	390	668	2.096	1.259	0.948	0.609	3	71.696	31.519	10.64	0.856	0.635	7.456	0.902	0.935	9.188
190	204.579	255	0	255	255	255	307.435	224.256	307.435	224.256	54.736	299.355	215.806	16.452	16.774	16.813	15.493	15.988	0.858	18.259	52167.5	255	NA	NA	100	501330	929	710	32.005	15.637	1.085	0.922	0.961	948	669	3.738	1.168	0.96	0.741	6	212.8	54.301	9.123	0.972	0.946	9.591	0.93	0.984	9.569
191	108.117	255	0	255	255	255	409.149	223.123	409.149	223.123	40.496	402.903	216.452	12.581	12.581	11.796	11.67	145.056	0.828	13.163	27569.7	255	NA	NA	100	264945	1256	710	72.897	12.089	1.011	0.989	0.938	1265	671	2.67	1.089	0.995	0.683	3	115.297	39.97	13.499	0.854	0.63	7.42	0.904	0.948	9.264
192	215.193	255	0	255	255	255	395.334	226.109	395.334	226.109	57.851	385.806	217.742	19.032	16.129	18.657	14.686	161.298	0.808	19.995	54874.1	255	NA	NA	100	527340	1196	691	162.15	15.034	1.27	0.787	0.942	1215	675	3.72	1.33	0.887	0.701	6	228.356	56.251	9.642	0.941	0.891	9.158	0.887	0.899	8.931
193	231.113	255	0	255	255	255	26.614	227.512	26.614	227.512	61.044	17.419	218.387	18.71	18.71	20.664	14.24	38.413	0.779	21.526	58933.9	255	NA	NA	100	566355	54	726	29.638	15.148	1.451	0.689	0.934	81	677	3.786	1.421	0.83	0.66	2	247.554	58.568	30.522	NA	NA	NA	NA	NA	NA
194	109.365	255	0	255	255	255	176.074	225.662	176.074	225.662	42.243	169.677	219.355	13.226	12.903	12.727	10.941	62.079	0.77	13.916	27888.1	255	NA	NA	100	268005	536	720	44.061	11.78	1.163	0.86	0.921	542	680	2.589	1.181	0.927	0.641	5	118.73	40.561	8.449	0.94	0.891	9.154	0.892	0.95	9.209
195	280.749	255	0	255	255	255	190.626	228.573	190.626	228.573	65.828	179.355	219.677	22.258	17.742	22.475	15.904	25.972	0.814	22.705	71591.1	255	NA	NA	100	687990	556	719	22.557	16.677	1.413	0.708	0.948	603	681	4.265	1.361	0.841	0.711	6	296.098	64.053	10.971	0.945	0.898	9.212	0.882	0.884	8.833
196	95.421	255	0	255	255	255	294.138	225.17	294.138	225.17	38.091	288.71	219.677	10.645	11.613	11.917	10.195	130.417	0.826	13.46	24332.5	255	NA	NA	100	233835	898	681	135.971	10.645	1.169	0.856	0.948	898	681	2.505	1.264	0.925	0.772	3	100.624	37.34	12.697	0.855	0.633	7.442	0.897	0.925	9.114
197	146.722	255	0	255	255	255	342.164	227.012	342.164	227.012	47.86	333.871	220.968	16.129	12.903	15.901	11.748	173.514	0.805	16.665	37414.2	255	NA	NA	100	359550	1035	700	165.426	12.657	1.354	0.739	0.946	1045	685	3.066	1.317	0.86	0.705	5	155.099	46.358	9.572	0.963	0.931	9.471	0.889	0.904	8.965
198	135.068	255	0	255	255	255	104.772	228.732	104.772	228.732	46.773	96.774	221.29	15.484	14.516	16.082	10.693	45.06	0.776	17.17	34442.2	255	NA	NA	100	330990	300	719	25.602	11.056	1.504	0.665	0.94	324	686	2.888	1.553	0.815	0.601	2	143.705	44.623	23.386	NA	NA	NA	NA	NA	NA
199	291.571	255	0	255	255	255	135.194	230.288	135.194	230.288	66.551	124.516	221.613	21.613	18.71	21.482	17.281	26.305	0.827	22.389	74350.7	255	NA	NA	100	714510	389	729	36.209	18.194	1.243	0.804	0.948	406	687	4.381	1.231	0.897	0.721	5	307.7	65.296	13.31	0.978	0.957	9.671	0.912	0.949	9.308
200	297.815	255	0	255	255	255	377.263	231.53	377.263	231.53	66.395	366.452	222.581	21.613	18.387	21.255	17.84	25.324	0.849	22.465	75942.8	255	NA	NA	100	729810	1136	730	32.093	18.387	1.191	0.839	0.965	1154	690	4.486	1.222	0.916	0.749	6	308.637	65.396	11.066	0.966	0.936	9.513	0.922	0.957	9.398
201	235.588	255	0	255	255	255	163.357	232.299	163.357	232.299	60.197	154.194	224.194	18.387	16.774	17.767	16.883	61.644	0.817	20.402	60074.9	255	NA	NA	100	577320	489	747	55.305	16.774	1.052	0.95	0.951	492	695	3.914	1.216	0.975	0.764	6	247.659	58.58	10.033	0.946	0.901	9.236	0.91	0.95	9.3
202	284.391	255	0	255	255	255	233.262	235.631	233.262	235.631	66.284	223.548	225.161	19.032	21.29	21.78	16.625	68.173	0.813	22.814	72519.8	255	NA	NA	100	696915	701	757	56.535	17.355	1.31	0.763	0.945	716	698	4.29	1.315	0.874	0.702	4	300.988	64.58	16.571	0.983	0.964	9.735	0.892	0.907	8.996
203	167.534	255	0	255	255	255	331.383	235.161	331.383	235.161	50.174	323.871	227.419	15.484	14.516	15.047	14.176	170.758	0.836	16.129	42721.1	255	NA	NA	100	410550	1004	718	143.13	14.516	1.061	0.942	0.956	1030	705	3.339	1.111	0.971	0.745	5	175.286	49.283	10.035	0.983	0.967	9.751	0.922	0.965	9.434
204	276.899	255	0	255	255	255	315.125	238.034	315.125	238.034	64.915	304.839	227.742	20.323	19.032	20.073	17.564	31.644	0.826	21.368	70609.3	255	NA	NA	100	678555	945	750	28.887	18.223	1.143	0.875	0.941	979	706	4.266	1.173	0.935	0.716	7	294.121	63.839	9.274	0.938	0.886	9.118	0.917	0.972	9.445
205	182.31	255	0	255	255	255	409.077	235.594	409.077	235.594	52.377	400.645	228.387	16.452	14.516	16.684	13.913	25.671	0.835	18.262	46489.1	255	NA	NA	100	446760	1247	748	35.655	14.099	1.199	0.834	0.946	1279	708	3.481	1.295	0.913	0.763	3	192.664	51.668	17.459	0.851	0.619	7.348	0.899	0.92	9.095
206	140.271	255	0	255	255	255	299.199	236.25	299.199	236.25	45.69	292.258	229.355	13.871	13.226	14.08	12.684	167.665	0.844	15.538	35769	255	NA	NA	100	343740	908	718	138.366	13.153	1.11	0.901	0.951	927	711	3.07	1.181	0.949	0.765	4	147.503	45.209	11.423	0.964	0.925	9.447	0.916	0.968	9.421
207	225.078	255	0	255	255	255	149.029	239.332	149.029	239.332	59.865	140	230	17.419	19.032	19.069	15.029	75.436	0.789	21.064	57394.9	255	NA	NA	100	551565	447	771	62.65	15.66	1.269	0.788	0.938	467	713	3.76	1.345	0.888	0.679	6	240.01	57.669	9.977	0.928	0.87	8.991	0.878	0.887	8.822
208	206.035	255	0	255	255	255	203.64	237.858	203.64	237.858	56.339	193.548	230	20.323	14.516	18.998	13.809	1.483	0.816	20.364	52539	255	NA	NA	100	504900	600	736	3.633	14.502	1.376	0.727	0.954	625	713	3.657	1.404	0.853	0.698	5	215.868	54.692	11.268	0.97	0.943	9.568	0.872	0.864	8.678
209	247.242	255	0	255	255	255	347.2	239.662	347.2	239.662	62.413	336.774	230.323	20.645	17.742	19.904	15.816	21.588	0.798	21.281	63046.8	255	NA	NA	100	605880	1044	750	14.036	16.672	1.258	0.795	0.937	1083	714	3.961	1.276	0.891	0.675	6	263.839	60.464	10.402	0.934	0.879	9.066	0.895	0.921	9.08
210	157.544	255	0	255	255	255	175.893	239.397	175.893	239.397	48.662	168.387	231.935	15.161	14.839	15.658	12.811	51.898	0.836	16.448	40173.8	255	NA	NA	100	386070	533	765	64.44	12.924	1.222	0.818	0.943	554	719	3.238	1.273	0.905	0.7	6	167.065	48.114	8.11	0.958	0.922	9.402	0.904	0.931	9.173
211	242.56	255	0	255	255	255	392.619	241.03	392.619	241.03	61.422	382.903	232.581	19.355	17.742	18.286	16.89	46.296	0.808	20.61	61852.8	255	NA	NA	100	594405	1200	775	50.08	16.796	1.083	0.924	0.939	1204	721	3.949	1.227	0.961	0.706	5	258.429	59.841	12.284	0.965	0.934	9.498	0.906	0.946	9.264
212	149.636	255	0	255	255	255	13.979	241.652	13.979	241.652	48.284	6.129	234.516	15.484	14.516	16.55	11.512	35.757	0.807	17.033	38157.1	255	NA	NA	100	366690	19	758	24.624	11.685	1.438	0.696	0.951	48	727	3.099	1.458	0.834	0.666	1	157.284	46.684	48.284	NA	NA	NA	NA	NA	NA
213	262.747	255	0	255	255	255	363.813	245.319	363.813	245.319	63.358	354.516	235.484	18.065	19.355	18.983	17.624	86.83	0.823	20.374	67000.5	255	NA	NA	100	643875	1110	788	66.682	18.065	1.077	0.928	0.944	1132	730	4.147	1.128	0.964	0.751	7	278.2	62.087	9.051	0.936	0.883	9.091	0.917	0.967	9.422
214	170.968	255	0	255	255	255	217.961	243.592	217.961	243.592	51.621	209.677	236.129	16.129	15.161	16.055	13.558	47.585	0.806	17.742	43596.8	255	NA	NA	100	418965	659	776	53.13	14.007	1.184	0.844	0.937	689	732	3.312	1.267	0.919	0.699	6	182.518	50.29	8.603	0.939	0.889	9.142	0.897	0.927	9.118
215	146.722	255	0	255	255	255	187.928	243.445	187.928	243.445	48.773	179.355	237.419	17.097	12.258	16.393	11.396	17.129	0.775	17.398	37414.2	255	NA	NA	100	359550	556	764	10.685	12.124	1.439	0.695	0.92	570	736	3.008	1.435	0.834	0.7	5	159.417	46.999	9.755	0.944	0.896	9.2	0.854	0.844	8.493
216	170.968	255	0	255	255	255	135.946	246.758	135.946	246.758	51.354	127.742	238.71	16.129	14.839	15.799	13.778	41.666	0.815	17.812	43596.8	255	NA	NA	100	418965	402	785	54.583	14.293	1.147	0.872	0.95	430	740	3.329	1.246	0.934	0.714	5	179.969	49.937	10.271	0.97	0.942	9.559	0.9	0.933	9.168
217	139.646	255	0	255	255	255	379.528	246.565	379.528	246.565	47.515	372.581	240	14.194	13.548	14.808	12.007	145.454	0.777	16.388	35609.8	255	NA	NA	100	342210	1156	748	143.807	12.955	1.233	0.811	0.945	1181	744	2.939	1.265	0.9	0.726	5	147.711	45.241	9.503	0.945	0.899	9.22	0.887	0.915	9.011
218	264.828	255	0	255	255	255	160.943	249.828	160.943	249.828	64.27	151.29	240.968	20.323	18.71	21.092	15.987	48.078	0.806	22.47	67531.2	255	NA	NA	100	648975	477	801	50.826	16.253	1.319	0.758	0.949	508	747	4.121	1.383	0.871	0.696	6	278.928	62.169	10.712	0.939	0.888	9.137	0.877	0.873	8.749
219	138.085	255	0	255	255	255	242.05	249.979	242.05	249.979	46.727	235.484	241.29	12.581	16.452	15.446	11.382	109.832	0.795	16.53	35211.8	255	NA	NA	100	338385	743	799	84.401	11.685	1.357	0.737	0.944	746	748	2.955	1.415	0.858	0.667	3	146.202	45.009	15.576	0.872	0.686	7.789	0.867	0.857	8.617
220	306.035	255	0	255	255	255	330.925	250.367	330.925	250.367	68.754	319.355	241.29	22.258	19.355	22.354	17.431	158.946	0.814	23.661	78039	255	NA	NA	100	749955	990	765	154.134	18.391	1.282	0.78	0.947	1008	748	4.451	1.287	0.883	0.71	7	322.996	66.9	9.822	0.93	0.873	9.013	0.898	0.92	9.09
221	137.877	255	0	255	255	255	301.251	248.814	301.251	248.814	45.345	294.839	242.258	13.226	13.226	14.053	12.492	64.7	0.843	15.165	35158.7	255	NA	NA	100	337875	922	792	60.709	12.306	1.125	0.889	0.953	939	751	3.041	1.232	0.943	0.788	3	144.693	44.776	15.115	0.847	0.606	7.267	0.916	0.951	9.338
222	325.182	255	0	255	255	255	197.563	252.169	197.563	252.169	81.39	182.581	244.194	29.677	15.806	30.791	13.446	11.476	0.617	30.813	82921.4	255	NA	NA	100	796875	568	805	19.573	15.732	2.29	0.437	0.868	610	757	3.995	1.959	0.661	0.693	6	374.558	72.042	13.565	0.787	0.68	7.338	0.715	0.583	6.491
223	270.552	255	0	255	255	255	229.731	255.177	229.731	255.177	65.639	220.323	244.516	19.032	20.968	20.816	16.549	111.749	0.789	22.351	68990.6	255	NA	NA	100	663000	701	758	110.266	16.423	1.258	0.795	0.947	701	758	4.122	1.361	0.892	0.678	6	285.693	62.918	10.94	0.928	0.87	8.99	0.879	0.88	8.796
224	149.844	255	0	255	255	255	434.013	252.676	434.013	252.676	47.215	427.419	244.839	13.226	15.484	14.592	13.075	65.23	0.845	15.82	38210.2	255	NA	NA	100	367200	1327	800	39.207	13.226	1.116	0.896	0.948	1342	759	3.174	1.196	0.947	0.732	2	158.013	46.792	23.608	NA	NA	NA	NA	NA	NA
225	286.472	255	0	255	255	255	174.254	257.182	174.254	257.182	65.561	163.871	246.774	19.032	20	21.56	16.918	60.654	0.838	22.246	73050.5	255	NA	NA	100	702015	522	825	60.461	16.984	1.274	0.785	0.96	542	765	4.37	1.31	0.886	0.753	6	298.491	64.312	10.927	0.959	0.924	9.415	0.899	0.912	9.052
226	140.999	255	0	255	255	255	313.291	252.504	313.291	252.504	46.225	305.806	246.774	14.839	12.903	14.516	12.368	11.869	0.829	15.325	35954.7	255	NA	NA	100	345525	948	790	30.343	12.903	1.174	0.852	0.96	956	765	3.05	1.188	0.923	0.736	4	146.826	45.105	11.556	0.973	0.944	9.587	0.923	0.967	9.447
227	178.564	255	0	255	255	255	349.268	253.492	349.268	253.492	52.109	340.968	246.774	16.774	14.194	16.592	13.703	0.884	0.826	17.215	45533.8	255	NA	NA	100	437580	1057	797	12.995	14.194	1.211	0.826	0.96	1083	765	3.427	1.213	0.909	0.75	5	186.056	50.775	10.422	0.977	0.956	9.663	0.92	0.955	9.374
228	134.235	255	0	255	255	255	421.38	254.589	421.38	254.589	44.934	414.194	248.065	13.548	13.548	14.055	12.16	40.253	0.835	15.037	34230	255	NA	NA	100	328950	1297	811	54.605	12.468	1.156	0.865	0.956	1305	769	2.987	1.206	0.93	0.731	3	140.374	44.103	14.978	0.851	0.618	7.344	0.921	0.962	9.415
229	121.54	255	0	255	255	255	121.875	254.412	121.875	254.412	44.367	114.839	248.387	14.516	12.581	15.504	9.981	37.337	0.776	16.665	30992.7	255	NA	NA	100	297840	360	808	47.353	10.557	1.553	0.644	0.937	389	770	2.739	1.579	0.802	0.666	4	129.761	42.403	11.092	0.994	0.988	9.909	0.825	0.778	8.014
230	139.334	255	0	255	255	255	146.246	255.55	146.246	255.55	45.469	139.355	249.032	13.871	13.871	13.742	12.91	50.709	0.847	15.298	35530.2	255	NA	NA	100	341445	433	805	42.436	12.993	1.064	0.939	0.948	446	772	3.064	1.177	0.969	0.724	6	146.982	45.129	7.578	0.965	0.934	9.495	0.921	0.976	9.482
231	122.477	255	0	255	255	255	374.945	256.442	374.945	256.442	43.377	367.419	250	14.194	11.935	14.321	10.889	158.8	0.818	15.298	31231.5	255	NA	NA	100	300135	1139	790	155.056	11.667	1.315	0.76	0.953	1155	775	2.824	1.311	0.872	0.723	5	128.512	42.199	8.675	0.972	0.946	9.588	0.892	0.907	8.995
232	197.607	255	0	255	255	255	390.172	257.477	390.172	257.477	54.469	381.613	250.323	18.065	14.516	17.813	14.125	7.368	0.837	18.62	50389.7	255	NA	NA	100	484245	1183	810	14.036	14.298	1.261	0.793	0.95	1199	776	3.628	1.302	0.89	0.754	6	208.065	53.694	9.078	0.959	0.923	9.41	0.899	0.916	9.075
233	309.157	255	0	255	255	255	213.267	261.763	213.267	261.763	69.288	202.581	250.645	21.29	21.29	22.316	17.639	46.133	0.809	24.247	78835.1	255	NA	NA	100	757605	633	837	49.316	17.429	1.265	0.79	0.941	659	777	4.462	1.391	0.889	0.682	6	328.512	67.468	11.548	0.941	0.892	9.168	0.873	0.87	8.715
234	113.528	255	0	255	255	255	109.624	257.334	109.624	257.334	41.898	102.903	251.29	12.903	12.581	12.619	11.454	152.185	0.813	13.897	28949.5	255	NA	NA	100	278205	319	792	158.199	11.923	1.102	0.908	0.944	332	779	2.71	1.166	0.953	0.699	2	120.24	40.818	20.949	NA	NA	NA	NA	NA	NA
235	125.39	255	0	255	255	255	131.471	258.808	131.471	258.808	45.736	122.903	253.548	16.452	11.613	17.143	9.313	24.183	0.753	17.494	31974.5	255	NA	NA	100	307275	381	808	22.782	10.031	1.841	0.543	0.951	401	786	2.742	1.744	0.737	0.656	5	131.894	42.75	9.147	0.929	0.871	8.998	0.792	0.702	7.47
236	257.648	255	0	255	255	255	361.69	263.746	361.69	263.746	62.478	352.581	254.516	18.71	18.387	19.041	17.229	67.431	0.829	20.935	65700.3	255	NA	NA	100	631380	1102	845	56.31	17.826	1.105	0.905	0.954	1110	789	4.124	1.174	0.951	0.749	6	270.135	61.181	10.413	0.954	0.915	9.345	0.917	0.969	9.428
237	255.775	255	0	255	255	255	323.097	264.336	323.097	264.336	63.814	312.581	254.839	20	18.71	20.659	15.764	151.843	0.789	22.368	65222.7	255	NA	NA	100	626790	969	806	146.768	16.073	1.311	0.763	0.945	995	790	4.008	1.392	0.874	0.684	5	270.603	61.234	12.763	0.953	0.913	9.33	0.872	0.866	8.69
238	292.612	255	0	255	255	255	407.66	264.472	407.66	264.472	67.731	397.097	254.839	21.29	20.323	20.403	18.26	33.017	0.802	21.678	74616	255	NA	NA	100	717060	1243	848	53.471	18.737	1.117	0.895	0.933	1261	790	4.32	1.157	0.946	0.676	6	313.58	65.917	11.288	0.936	0.884	9.101	0.91	0.96	9.354
239	244.225	255	0	255	255	255	243.259	266.301	243.259	266.301	60.321	234.194	256.452	17.419	19.355	19.344	16.075	57.03	0.843	20.585	62277.3	255	NA	NA	100	598485	731	849	57.804	16.789	1.203	0.831	0.948	763	795	4.049	1.226	0.912	0.724	4	257.544	59.738	15.08	0.965	0.926	9.455	0.914	0.954	9.342
240	383.455	255	0	255	255	255	343.001	268.805	343.001	268.805	76.717	331.613	257.419	23.548	21.29	23.832	20.486	154.867	0.819	25.287	97781	255	NA	NA	100	939675	1032	809	150.164	21.29	1.163	0.86	0.949	1054	798	4.998	1.188	0.927	0.765	7	404.163	74.835	10.96	0.933	0.879	9.058	0.917	0.964	9.406
241	345.786	255	0	255	255	255	191.946	267.121	191.946	267.121	72.846	179.355	258.065	24.516	18.387	24.142	18.237	4.169	0.819	24.929	88175.3	255	NA	NA	100	847365	556	824	169.563	18.108	1.324	0.755	0.958	595	800	4.747	1.377	0.869	0.767	6	360.926	70.719	12.141	0.948	0.903	9.253	0.88	0.876	8.784
242	818.522	255	0	255	255	255	161.332	275.273	161.332	275.273	124.845	145.484	258.387	37.419	32.903	34.81	29.939	5.399	0.66	38.845	208723	255	NA	NA	100	2005830	461	903	37.917	32.903	1.163	0.86	0.88	475	801	6.556	1.181	0.927	0.665	8	930.02	113.52	15.606	0.801	0.696	7.488	0.85	0.9	8.754
243	155.255	255	0	255	255	255	425.904	265.739	425.904	265.739	49.073	418.065	258.387	14.516	14.839	14.533	13.602	12.264	0.81	16.379	39590	255	NA	NA	100	380460	1298	812	147.875	13.418	1.068	0.936	0.945	1324	801	3.164	1.221	0.967	0.721	5	164.308	47.715	9.815	0.967	0.937	9.518	0.911	0.95	9.303
244	387.097	255	0	255	255	255	131.899	272.89	131.899	272.89	91.661	116.452	260	29.677	26.452	35.067	14.055	41.152	0.579	34.504	98709.7	255	NA	NA	100	948600	373	886	41.589	16.678	2.495	0.401	0.851	431	806	4.223	2.069	0.633	0.493	5	454.787	79.383	18.332	0.778	0.669	7.237	0.685	0.527	6.059
245	288.033	255	0	255	255	255	115.326	269.779	115.326	269.779	67.92	104.194	260.645	22.258	18.71	22.559	16.257	30.37	0.785	23.228	73448.5	255	NA	NA	100	705840	336	865	52.334	17.41	1.388	0.721	0.935	378	808	4.241	1.334	0.849	0.692	4	307.908	65.318	16.98	1	0.999	9.993	0.881	0.892	8.868
246	210.302	255	0	255	255	255	376.456	269.252	376.456	269.252	56.639	367.097	261.613	18.387	16.452	18.839	14.213	33.821	0.824	20.078	53627	255	NA	NA	100	515355	1138	846	23.682	15.312	1.325	0.754	0.953	1175	811	3.713	1.311	0.869	0.695	6	220.708	55.301	9.44	0.951	0.908	9.296	0.893	0.907	9
247	160.354	255	0	255	255	255	392.92	270.231	392.92	270.231	51.165	384.516	263.226	16.129	14.839	15.86	12.873	153.177	0.77	17.097	40890.2	255	NA	NA	100	392955	1196	822	148.109	14.023	1.232	0.812	0.934	1224	816	3.134	1.219	0.901	0.67	5	171.644	48.769	10.233	0.94	0.89	9.151	0.893	0.937	9.148
248	262.435	255	0	255	255	255	225.979	273.197	225.979	273.197	63.736	215.484	264.194	20	18.065	19.726	16.939	16.897	0.812	21.651	66920.9	255	NA	NA	100	643110	669	861	33.453	18.065	1.165	0.859	0.939	693	819	4.118	1.199	0.927	0.726	7	279.344	62.215	9.105	0.929	0.871	8.998	0.903	0.954	9.284
249	192.924	255	0	255	255	255	314.025	275.26	314.025	275.26	54.169	305.484	266.774	17.419	15.806	17.063	14.396	152.093	0.826	17.812	49195.6	255	NA	NA	100	472770	947	844	144.583	15.313	1.185	0.844	0.949	968	827	3.562	1.163	0.919	0.701	3	203.33	53.079	18.056	0.855	0.633	7.444	0.92	0.974	9.473
250	155.255	255	0	255	255	255	416.432	275.58	416.432	275.58	49.307	407.742	268.065	17.097	13.226	16.512	11.972	12.925	0.802	17.398	39590	255	NA	NA	100	380460	1264	857	10.685	13.027	1.379	0.725	0.95	1293	831	3.149	1.336	0.851	0.687	5	163.372	47.579	9.861	0.962	0.928	9.449	0.884	0.893	8.886
251	184.807	255	0	255	255	255	206.537	277.501	206.537	277.501	53.524	197.742	270.323	18.065	14.839	17.86	13.175	23.325	0.811	18.999	47125.9	255	NA	NA	100	452880	622	882	40.179	13.423	1.356	0.738	0.95	633	838	3.453	1.415	0.859	0.689	6	194.432	51.905	8.921	0.942	0.894	9.181	0.87	0.858	8.64
252	150.78	255	0	255	255	255	430.751	278.155	430.751	278.155	48.317	423.226	270.968	14.839	14.516	15.218	12.615	42.266	0.812	16.448	38449	255	NA	NA	100	369495	1312	870	25.56	13.201	1.206	0.829	0.937	1339	840	3.121	1.246	0.91	0.7	3	160.978	47.229	16.106	0.863	0.658	7.603	0.902	0.938	9.202
253	153.382	255	0	255	255	255	141.146	279.823	141.146	279.823	50.676	132.581	272.258	16.774	14.516	16.832	11.603	31.356	0.751	18.09	39112.4	255	NA	NA	100	375870	411	876	21.991	12.823	1.451	0.689	0.911	448	844	3.027	1.411	0.83	0.63	2	168.366	48.301	25.338	NA	NA	NA	NA	NA	NA
254	155.047	255	0	255	255	255	328.247	279.535	328.247	279.535	48.427	320.323	272.581	15.806	13.226	15.311	12.893	24.955	0.831	16.53	39536.9	255	NA	NA	100	379950	993	877	17.021	13.145	1.188	0.842	0.944	1022	845	3.202	1.258	0.918	0.742	6	164.256	47.707	8.071	0.955	0.916	9.356	0.906	0.937	9.216
255	232.57	255	0	255	255	255	383.811	280.832	383.811	280.832	64.192	372.258	272.581	22.903	15.806	22.4	13.22	4.415	0.709	23.628	59305.4	255	NA	NA	100	569925	1154	881	14.226	14.687	1.694	0.59	0.93	1191	845	3.623	1.609	0.768	0.642	6	249.948	58.85	10.699	0.869	0.782	8.256	0.807	0.75	7.782
256	284.391	255	0	255	255	255	361.504	281.191	361.504	281.191	65.717	350.645	272.903	21.613	18.387	20.344	17.799	10.78	0.828	21.907	72519.8	255	NA	NA	100	696915	1087	865	166.373	18.387	1.143	0.875	0.952	1102	846	4.328	1.191	0.935	0.716	7	298.647	64.329	9.388	0.939	0.888	9.134	0.919	0.966	9.422
257	168.158	255	0	255	255	255	402.087	281.975	402.087	281.975	50.598	394.516	273.871	15.484	15.484	15.37	13.931	64.971	0.825	16.553	42880.3	255	NA	NA	100	412080	1235	897	56.929	14.443	1.103	0.906	0.933	1242	849	3.323	1.146	0.952	0.701	7	180.229	49.973	7.228	0.937	0.886	9.116	0.914	0.976	9.45
258	131.946	255	0	255	255	255	239.372	281.131	239.372	281.131	45.234	232.581	274.194	12.903	13.871	13.552	12.396	110.223	0.81	14.87	33646.2	255	NA	NA	100	323340	731	850	130.601	12.743	1.093	0.915	0.943	731	850	2.917	1.167	0.956	0.737	4	139.906	44.03	11.308	0.984	0.968	9.764	0.913	0.968	9.405
259	247.242	255	0	255	255	255	189.071	282.658	189.071	282.658	63.468	177.419	275.161	22.903	14.839	22.464	14.013	177.45	0.771	23.086	63046.8	255	NA	NA	100	605880	550	876	172.776	13.872	1.603	0.624	0.935	572	853	3.896	1.664	0.79	0.727	6	264.464	60.535	10.578	0.916	0.85	8.831	0.809	0.741	7.75
260	218.626	255	0	255	255	255	215.772	287.597	215.772	287.597	57.63	207.097	278.065	17.097	18.71	18.336	15.181	60.892	0.827	19.409	55749.7	255	NA	NA	100	535755	656	920	74.578	15.86	1.208	0.828	0.953	668	862	3.794	1.224	0.91	0.683	3	229.344	56.373	19.21	0.855	0.632	7.434	0.915	0.952	9.336
261	293.236	255	0	255	255	255	343.816	287.308	343.816	287.308	66.929	332.903	278.71	21.613	19.032	20.418	18.286	154.998	0.823	22.08	74775.2	255	NA	NA	100	718590	1032	885	168.198	19.032	1.117	0.896	0.954	1050	864	4.381	1.16	0.946	0.713	6	307.492	65.274	11.155	0.95	0.907	9.285	0.918	0.972	9.45
262	254.735	255	0	255	255	255	417.501	288.639	417.501	288.639	61.957	406.452	280.645	20.968	17.097	19.787	16.392	175.841	0.834	21.214	64957.3	255	NA	NA	100	624240	1260	896	8.746	16.529	1.207	0.828	0.958	1308	870	4.111	1.283	0.91	0.711	5	265.921	60.702	12.391	0.982	0.964	9.73	0.905	0.925	9.151
263	1397.82	255	0	255	255	255	216.279	306.297	216.279	306.297	194.055	194.194	281.29	44.516	49.032	45.291	39.296	38.698	0.466	57.49	356443	255	NA	NA	100	3425415	611	1013	52.294	43.652	1.153	0.868	0.783	710	872	7.203	1.317	0.931	0.64	11	1784.39	157.243	17.641	0.556	0.48	5.178	0.725	0.746	7.355
264	177.836	255	0	255	255	255	313.263	288.36	313.263	288.36	52.989	304.194	281.935	18.065	14.194	17.103	13.239	3.455	0.796	18.136	45348.1	255	NA	NA	100	435795	943	889	5.102	13.898	1.292	0.774	0.932	956	874	3.356	1.305	0.88	0.694	5	190.739	51.41	10.598	0.958	0.92	9.39	0.888	0.908	8.983
265	302.393	255	0	255	255	255	171.748	294.033	171.748	294.033	68.363	161.935	283.871	19.032	20.968	20.868	18.45	73.156	0.813	22.242	77110.3	255	NA	NA	100	741030	526	945	70.514	18.623	1.131	0.884	0.934	532	880	4.423	1.194	0.94	0.758	5	323.725	66.975	13.673	0.969	0.94	9.545	0.911	0.956	9.333
266	240.271	255	0	255	255	255	373.266	292.94	373.266	292.94	61.501	362.581	284.516	20.645	17.097	19.892	15.379	8.801	0.798	20.848	61269	255	NA	NA	100	588795	1124	903	171.995	15.773	1.293	0.773	0.956	1152	882	3.907	1.322	0.879	0.681	5	251.457	59.028	12.3	0.959	0.923	9.411	0.891	0.9	8.954
267	154.527	255	0	255	255	255	390.295	292.161	390.295	292.161	49.151	382.903	284.839	15.161	14.516	15.911	12.366	39.215	0.804	17.173	39404.3	255	NA	NA	100	378675	1187	920	28.009	13.567	1.287	0.777	0.948	1219	883	3.144	1.266	0.882	0.702	5	163.06	47.533	9.83	0.963	0.929	9.461	0.893	0.921	9.072
268	234.131	255	0	255	255	255	242.531	295.573	242.531	295.573	60.51	233.548	285.806	17.097	19.677	19.557	15.243	54.633	0.804	21.03	59703.4	255	NA	NA	100	573750	740	947	69.341	16.068	1.283	0.779	0.946	760	886	3.869	1.309	0.883	0.696	3	247.555	58.568	20.17	0.867	0.671	7.692	0.89	0.907	8.986
269	142.352	255	0	255	255	255	328.522	291.719	328.522	291.719	46.271	320.968	285.806	14.839	13.548	15.062	12.033	147.911	0.836	15.836	36299.7	255	NA	NA	100	348840	1000	886	146.634	12.703	1.252	0.799	0.949	1000	886	3.077	1.247	0.894	0.708	5	149.948	45.582	9.254	0.983	0.966	9.744	0.91	0.943	9.264
270	248.699	255	0	255	255	255	187.46	298.099	187.46	298.099	65.137	178.71	288.71	16.452	20.323	20.331	15.575	90.285	0.737	21.312	63418.3	255	NA	NA	100	609450	560	896	129.472	16.452	1.305	0.766	0.906	566	895	3.818	1.295	0.875	0.744	5	274.401	61.662	13.027	0.916	0.852	8.841	0.872	0.895	8.836
271	280.021	255	0	255	255	255	403.866	298.788	403.866	298.788	65.828	392.903	289.355	21.613	18.387	20.265	17.593	169.761	0.812	21.766	71405.3	255	NA	NA	100	686205	1218	930	6.809	18.387	1.152	0.868	0.947	1254	897	4.254	1.184	0.932	0.705	7	295.734	64.014	9.404	0.929	0.871	9	0.914	0.963	9.387
272	313.944	255	0	255	255	255	357.099	300.89	357.099	300.89	69.901	345.806	290	22.258	21.29	21.191	18.863	147.964	0.807	22.778	80055.7	255	NA	NA	100	769335	1072	924	167.735	19.719	1.123	0.89	0.932	1100	899	4.491	1.155	0.943	0.663	7	336.993	68.334	9.986	0.926	0.866	8.96	0.911	0.971	9.408
273	156.087	255	0	255	255	255	321.074	300.6	321.074	300.6	49.229	313.548	292.581	15.161	14.839	15.809	12.571	132.056	0.809	16.935	39802.3	255	NA	NA	100	382500	972	919	139.635	13.673	1.258	0.795	0.948	992	907	3.171	1.239	0.892	0.694	5	164.568	47.753	9.846	0.966	0.936	9.511	0.901	0.937	9.189
274	160.666	255	0	255	255	255	309.054	302.318	309.054	302.318	50.409	302.581	293.226	13.226	17.742	17.414	11.747	111.969	0.795	18.771	40969.8	255	NA	NA	100	393720	950	909	109.058	11.858	1.482	0.675	0.946	950	909	3.187	1.583	0.821	0.685	3	169.771	48.502	16.803	0.872	0.686	7.791	0.83	0.78	8.049
275	248.075	255	0	255	255	255	336.543	304.086	336.543	304.086	62.68	326.774	294.194	19.355	18.71	20.18	15.652	40.489	0.793	21.461	63259.1	255	NA	NA	100	607920	1022	969	42.563	16.478	1.289	0.776	0.931	1042	912	3.958	1.302	0.881	0.685	7	266.545	60.773	8.954	0.916	0.851	8.838	0.888	0.909	8.983
276	204.37	255	0	255	255	255	421.362	304.421	421.362	304.421	56.026	412.903	295.484	16.129	17.742	17.152	15.171	80.024	0.818	18.991	52114.5	255	NA	NA	100	500820	1296	971	69.102	15.946	1.131	0.885	0.942	1316	916	3.648	1.191	0.94	0.714	4	216.857	54.817	14.007	0.98	0.958	9.69	0.906	0.958	9.323
277	460.562	255	0	255	255	255	379.687	308.391	379.687	308.391	87.399	364.194	297.097	30.323	22.258	29.375	19.963	17.176	0.758	30.936	117443	255	NA	NA	100	1128630	1129	962	11.427	20.961	1.471	0.68	0.933	1184	921	5.27	1.476	0.824	0.682	6	493.861	82.723	14.566	0.906	0.835	8.707	0.846	0.822	8.341
278	188.762	255	0	255	255	255	162.868	310.482	162.868	310.482	54.436	154.516	300.968	15.161	18.065	17.586	13.666	82.513	0.8	18.545	48134.2	255	NA	NA	100	462570	494	989	76.931	14.72	1.287	0.777	0.945	504	933	3.468	1.26	0.882	0.689	3	199.844	52.622	18.145	0.869	0.676	7.726	0.9	0.929	9.142
279	244.433	255	0	255	255	255	247.015	310.666	247.015	310.666	60.966	238.065	301.29	18.065	19.032	19.272	16.149	41.17	0.826	20.858	62330.4	255	NA	NA	100	598995	739	981	31.724	16.419	1.193	0.838	0.951	772	934	4.009	1.27	0.915	0.711	3	256.972	59.672	20.322	0.855	0.633	7.442	0.905	0.93	9.178
280	268.262	255	0	255	255	255	177	312.991	177	312.991	62.98	168.71	302.581	17.097	21.29	19.851	17.206	82.701	0.85	21.584	68406.9	255	NA	NA	100	657390	543	1004	80.538	16.989	1.154	0.867	0.96	549	938	4.259	1.27	0.931	0.737	5	279.396	62.221	12.596	0.991	0.983	9.87	0.911	0.934	9.222
281	170.447	255	0	255	255	255	193.654	312.644	193.654	312.644	52.533	185.806	304.839	16.452	14.839	16.892	12.848	28.382	0.776	18.615	43464.1	255	NA	NA	100	417690	576	985	27.897	13.993	1.315	0.761	0.938	605	945	3.245	1.33	0.872	0.698	4	181.737	50.182	13.133	0.994	0.988	9.911	0.874	0.887	8.806
282	194.589	255	0	255	255	255	347.94	314.083	347.94	314.083	54.169	339.677	305.484	16.774	16.452	16.103	15.386	48.564	0.833	17.197	49620.2	255	NA	NA	100	476850	1073	947	113.199	15.652	1.047	0.955	0.955	1073	947	3.592	1.099	0.977	0.705	4	203.798	53.14	13.542	0.971	0.939	9.549	0.919	0.958	9.389
283	157.232	255	0	255	255	255	397.861	312.765	397.861	312.765	48.584	390.323	305.484	14.516	15.161	14.417	13.886	51.096	0.837	16.016	40094.2	255	NA	NA	100	385305	1210	978	27.597	14.502	1.038	0.963	0.95	1224	947	3.236	1.104	0.981	0.714	3	165.453	47.881	16.195	0.85	0.615	7.327	0.91	0.954	9.322
284	124.87	255	0	255	255	255	410.835	312.563	410.835	312.563	44.178	404.839	305.484	12.903	14.194	13.129	12.109	132.607	0.804	14.325	31841.8	255	NA	NA	100	306000	1255	955	125.838	12.685	1.084	0.922	0.946	1277	947	2.826	1.129	0.96	0.682	3	132.05	42.775	14.726	0.867	0.67	7.687	0.91	0.961	9.352
285	195.525	255	0	255	255	255	320.831	314.506	320.831	314.506	55.413	312.581	306.774	16.774	16.129	16.15	15.415	92.963	0.8	18.179	49859	255	NA	NA	100	479145	980	951	117.474	15.628	1.048	0.954	0.939	980	951	3.528	1.163	0.977	0.723	4	208.168	53.707	13.853	0.991	0.981	9.86	0.908	0.964	9.363
286	110.198	255	0	255	255	255	431.488	313.265	431.488	313.265	41.409	424.194	307.419	14.194	11.613	13.51	10.385	6.716	0.808	14.556	28100.4	255	NA	NA	100	270045	1315	973	12.804	11.221	1.301	0.769	0.948	1330	953	2.661	1.297	0.877	0.669	2	116.181	40.123	20.704	NA	NA	NA	NA	NA	NA
287	259.625	255	0	255	255	255	149.057	317.837	149.057	317.837	63.703	138.71	308.71	20.323	18.387	19.138	17.272	167.69	0.804	20.529	66204.5	255	NA	NA	100	636225	430	983	171.87	17.644	1.108	0.902	0.94	454	957	4.076	1.163	0.95	0.695	1	276.274	61.872	63.703	NA	NA	NA	NA	NA	NA
288	159.834	255	0	255	255	255	361.085	318.219	361.085	318.219	50.141	353.226	310.323	15.806	14.839	15.246	13.348	43.026	0.799	16.737	40757.5	255	NA	NA	100	391680	1104	1008	62.447	14.054	1.142	0.875	0.93	1127	962	3.188	1.191	0.936	0.681	3	171.905	48.806	16.714	0.87	0.679	7.743	0.902	0.958	9.302
289	254.527	255	0	255	255	255	333.764	322.234	333.764	322.234	63.045	324.839	312.581	18.065	18.71	19.618	16.519	73.395	0.805	21.475	64904.3	255	NA	NA	100	623730	1016	1027	57.265	16.492	1.188	0.842	0.955	1034	969	4.037	1.302	0.918	0.753	3	266.65	60.785	21.015	0.867	0.669	7.679	0.896	0.911	9.033
290	103.018	255	0	255	255	255	435.074	322.093	435.074	322.093	40.907	429.032	316.129	12.581	11.935	13.148	9.976	29.019	0.774	13.886	26269.5	255	NA	NA	100	252450	1330	1010	30.735	11.256	1.318	0.759	0.926	1356	980	2.518	1.234	0.871	0.686	1	111.291	39.269	40.907	NA	NA	NA	NA	NA	NA
291	167.638	255	0	255	255	255	238.264	324.542	238.264	324.542	50.708	229.677	316.774	15.806	14.839	15.24	14.005	173.695	0.819	16.452	42747.7	255	NA	NA	100	410805	712	1001	151.928	14.426	1.088	0.919	0.945	737	982	3.306	1.14	0.959	0.715	2	177.419	49.582	25.354	NA	NA	NA	NA	NA	NA
292	224.35	255	0	255	255	255	186.057	325.614	186.057	325.614	62.256	175.484	318.065	21.29	15.806	22.317	12.8	18.381	0.727	22.96	57209.2	255	NA	NA	100	549780	545	1021	24.044	13.337	1.744	0.574	0.938	574	986	3.604	1.721	0.757	0.667	3	239.074	57.556	20.752	0.912	0.797	8.543	0.792	0.708	7.499
1	190.739	255	0	255	255	255	101.845	9.156	101.845	9.156	55.635	93.548	1.29	15.806	15.484	16.35	14.853	4.213	0.774	18.71	48638.4	255	NA	NA	100	467415	294	10	133.603	15.484	1.101	0.908	0.919	330	4	3.428	1.208	0.953	0.779	2	207.544	53.627	27.817	NA	NA	NA	NA	NA	NA
2	162.123	255	0	255	255	255	173.317	10.666	173.317	10.666	48.884	165.806	4.194	14.839	14.516	15.262	13.525	24.755	0.853	16.606	41341.3	255	NA	NA	100	397290	514	42	29.055	14.046	1.128	0.886	0.958	530	13	3.317	1.182	0.941	0.753	2	169.147	48.412	24.442	NA	NA	NA	NA	NA	NA
3	177.211	255	0	255	255	255	25.659	17.498	25.659	17.498	54.045	20	8.065	11.935	19.032	18.436	12.238	87.141	0.762	19.166	45188.9	255	NA	NA	100	434265	73	25	96.766	11.935	1.506	0.664	0.94	73	25	3.279	1.606	0.815	0.78	2	188.605	51.121	27.022	NA	NA	NA	NA	NA	NA
4	160.978	255	0	255	255	255	150.083	16.342	150.083	16.342	49.262	143.871	8.065	13.226	16.129	17.304	11.845	119.787	0.834	18.299	41049.4	255	NA	NA	100	394485	448	28	130.711	12.647	1.461	0.685	0.955	454	25	3.268	1.447	0.827	0.755	2	168.522	48.323	24.631	NA	NA	NA	NA	NA	NA
5	199.272	255	0	255	255	255	88.24	19.875	88.24	19.875	54.358	80.323	12.258	17.097	16.129	18.581	13.655	41.484	0.847	19.422	50814.3	255	NA	NA	100	488325	251	82	32.106	14.308	1.361	0.735	0.954	281	38	3.666	1.357	0.857	0.723	5	208.897	53.801	10.872	0.99	0.98	9.849	0.887	0.891	8.894
6	190.219	255	0	255	255	255	71.721	21.32	71.721	21.32	55.759	63.226	13.226	17.419	16.129	18.573	13.04	148.592	0.769	20.325	48505.7	255	NA	NA	100	466140	199	45	144.039	13.705	1.424	0.702	0.933	208	41	3.411	1.483	0.838	0.677	3	203.955	53.161	18.586	0.887	0.728	8.076	0.844	0.82	8.318
7	165.349	255	0	255	255	255	165.266	21.391	165.266	21.391	52.644	156.774	13.871	15.806	15.484	17.694	11.898	147.816	0.75	19.247	42163.9	255	NA	NA	100	405195	488	50	140.44	12.365	1.487	0.672	0.926	513	43	3.141	1.557	0.82	0.676	5	178.512	49.735	10.529	0.926	0.867	8.965	0.826	0.784	8.05
8	160.874	255	0	255	255	255	178.724	23.24	178.724	23.24	50.897	172.581	13.871	11.935	18.387	17.407	11.767	80.056	0.78	18.432	41022.9	255	NA	NA	100	394230	558	43	94.014	11.935	1.479	0.676	0.952	558	43	3.161	1.544	0.822	0.733	3	168.991	48.39	16.966	0.88	0.709	7.947	0.838	0.795	8.161
9	209.469	255	0	255	255	255	106.119	23.439	106.119	23.439	59.643	95.484	15.806	20.968	16.129	21.305	12.519	155.63	0.74	21.673	53414.7	255	NA	NA	100	513315	296	66	165.343	13.776	1.702	0.588	0.93	313	49	3.512	1.573	0.767	0.619	3	225.234	55.865	19.881	0.904	0.776	8.4	0.822	0.775	7.983
10	165.036	255	0	255	255	255	32.581	30.868	32.581	30.868	49.496	25.806	22.903	14.839	15.484	15.278	13.754	71.334	0.847	16.274	42084.3	255	NA	NA	100	404430	86	118	39.369	14.124	1.111	0.9	0.96	96	71	3.334	1.152	0.949	0.718	4	171.956	48.813	12.374	0.963	0.922	9.427	0.929	0.982	9.556
11	171.904	255	0	255	255	255	61.823	31.098	61.823	31.098	51.51	53.548	23.226	17.097	14.516	16.129	13.57	17.155	0.814	17.792	43835.6	255	NA	NA	100	421260	168	112	22.38	14.516	1.189	0.841	0.937	192	72	3.337	1.226	0.917	0.693	4	183.402	50.411	12.878	0.982	0.963	9.728	0.899	0.942	9.205
12	261.707	255	0	255	255	255	95.895	33.067	95.895	33.067	65.874	84.839	23.226	22.581	18.387	21.646	15.394	173.993	0.758	22.967	66735.2	255	NA	NA	100	641325	263	113	10.521	16.734	1.406	0.711	0.939	293	72	3.973	1.372	0.843	0.63	5	278.721	62.146	13.175	0.932	0.876	9.041	0.867	0.867	8.672
13	148.075	255	0	255	255	255	157.583	29.313	157.583	29.313	50.128	149.355	23.226	18.065	10.968	17.919	10.522	169.373	0.741	18.701	37759.1	255	NA	NA	100	362865	463	79	165.005	10.968	1.703	0.587	0.945	483	72	2.954	1.705	0.766	0.747	4	156.66	46.591	12.532	0.97	0.943	9.565	0.798	0.717	7.572
14	189.698	255	0	255	255	255	19.744	34.165	19.744	34.165	55.114	11.935	25.484	15.484	17.742	16.982	14.223	104.533	0.785	17.926	48373	255	NA	NA	100	464865	37	91	149.744	13.966	1.194	0.838	0.933	60	79	3.442	1.284	0.915	0.691	3	203.226	53.066	18.371	0.878	0.702	7.898	0.89	0.908	8.991
15	193.965	255	0	255	255	255	45.118	34.534	45.118	34.534	57.317	35.484	26.129	18.387	15.806	19.523	12.65	36.749	0.742	21.487	49461	255	NA	NA	100	475320	111	130	35.838	14.233	1.543	0.648	0.922	147	81	3.384	1.51	0.805	0.667	5	210.302	53.982	11.463	0.92	0.858	8.892	0.826	0.797	8.116
16	180.125	255	0	255	255	255	76.314	34.095	76.314	34.095	56.215	67.097	26.774	18.71	15.161	20.35	11.27	30.452	0.716	21.087	45931.8	255	NA	NA	100	441405	209	121	29.31	12.227	1.806	0.554	0.911	249	83	3.204	1.725	0.744	0.635	7	197.659	52.334	8.031	0.859	0.769	8.14	0.784	0.705	7.444
17	146.41	255	0	255	255	255	175.531	35.791	175.531	35.791	53.713	165.806	28.71	18.065	14.839	18.105	10.296	143.719	0.638	18.57	37334.5	255	NA	NA	100	358785	514	101	162.824	12.063	1.758	0.569	0.845	532	89	2.726	1.539	0.754	0.546	5	173.205	48.99	10.743	0.835	0.737	7.864	0.789	0.765	7.769
18	856.4	255	0	255	255	255	160.485	50.294	160.485	50.294	121.085	140.968	34.194	35.161	34.839	36.002	30.287	121.129	0.734	38.257	218382	255	NA	NA	100	2098650	469	106	118.726	31.311	1.189	0.841	0.933	469	106	7.073	1.222	0.917	0.699	6	918.211	112.797	20.181	0.888	0.809	8.489	0.891	0.917	9.038
19	172.945	255	0	255	255	255	58.253	42.246	58.253	42.246	54.69	48.065	36.452	20.968	10.968	20.762	10.606	179.925	0.727	21.007	44100.9	255	NA	NA	100	423810	149	127	176.479	10.968	1.958	0.511	0.926	166	113	3.162	1.915	0.715	0.752	6	186.785	50.874	9.115	0.883	0.801	8.42	0.754	0.629	6.915
20	173.569	255	0	255	255	255	85.018	43.046	85.018	43.046	55.27	74.194	36.774	21.935	11.613	20.562	10.748	175.449	0.714	21.957	44260.1	255	NA	NA	100	425340	230	130	177.474	11.597	1.913	0.523	0.929	258	114	3.14	1.893	0.723	0.681	5	186.784	50.874	11.054	0.899	0.826	8.625	0.752	0.63	6.909
21	225.39	255	0	255	255	255	103.434	46.292	103.434	46.292	59.754	93.548	37.097	19.355	17.419	19.677	14.584	38.824	0.793	20.207	57474.5	255	NA	NA	100	552330	290	148	16.699	15.788	1.349	0.741	0.946	333	115	3.772	1.28	0.861	0.669	5	238.137	57.443	11.951	0.956	0.917	9.366	0.897	0.919	9.078
22	102.393	255	0	255	255	255	27.782	43.783	27.782	43.783	43.188	21.613	38.387	13.871	12.258	16.37	7.964	38.117	0.69	17.36	26110.3	255	NA	NA	100	250920	70	157	41.987	8.607	2.056	0.486	0.897	86	119	2.371	2.017	0.697	0.602	5	114.1	39.762	8.638	0.88	0.798	8.39	0.722	0.577	6.498
23	217.17	255	0	255	255	255	41.115	49.142	41.115	49.142	57.694	31.935	41.29	18.387	15.806	18.387	15.038	34.657	0.82	19.749	55378.3	255	NA	NA	100	532185	110	177	51.633	15.318	1.223	0.818	0.945	137	128	3.764	1.289	0.904	0.747	5	229.761	56.424	11.539	0.973	0.948	9.605	0.899	0.92	9.095
24	148.491	255	0	255	255	255	72.326	49.899	72.326	49.899	47.404	65.806	41.935	12.903	15.806	15.943	11.859	114.127	0.83	16.553	37865.2	255	NA	NA	100	363885	215	130	123.071	12.883	1.344	0.744	0.94	215	130	3.132	1.285	0.862	0.728	6	158.012	46.792	7.901	0.955	0.916	9.353	0.898	0.923	9.105
25	1148.18	255	0	255	255	255	126.105	65.793	126.105	65.793	185.355	106.452	41.935	49.677	47.742	42.692	34.243	138.561	0.42	51.015	292786	255	NA	NA	100	2813670	333	169	162.711	40.506	1.247	0.802	0.727	386	130	6.194	1.259	0.896	0.484	9	1579.71	147.95	20.595	0.489	0.438	4.634	0.69	0.719	7.046
26	117.586	255	0	255	255	255	179.791	51.391	179.791	51.391	47.358	174.839	43.226	10.645	16.129	16.313	9.178	98.732	0.659	16.901	29984.4	255	NA	NA	100	288150	543	136	113.629	10.487	1.777	0.563	0.866	550	134	2.483	1.612	0.75	0.685	2	135.796	43.378	23.679	NA	NA	NA	NA	NA	NA
27	283.143	255	0	255	255	255	138.312	54.756	138.312	54.756	69.496	129.355	44.839	20.968	19.032	21.245	16.969	146.087	0.737	23.681	72201.4	255	NA	NA	100	693855	406	141	142.193	19.032	1.252	0.799	0.905	423	139	4.074	1.244	0.894	0.71	2	312.956	65.852	34.748	NA	NA	NA	NA	NA	NA
28	823.205	255	0	255	255	255	53.904	63.362	53.904	63.362	159.867	33.226	47.419	39.355	33.226	37.326	28.081	20.61	0.405	40.307	209917	255	NA	NA	100	2017305	103	207	12.479	31.106	1.329	0.752	0.847	161	147	5.149	1.296	0.867	0.63	7	971.956	116.051	22.838	0.483	0.434	4.585	0.729	0.656	6.927
29	177.419	255	0	255	255	255	87.348	53.847	87.348	53.847	53.635	78.71	47.742	18.387	13.548	18.041	12.522	173.187	0.775	19.187	45241.9	255	NA	NA	100	434775	244	152	163.393	13.491	1.441	0.694	0.933	286	148	3.308	1.422	0.833	0.712	5	190.218	51.339	10.727	0.944	0.896	9.199	0.858	0.849	8.535
30	255.359	255	0	255	255	255	25.462	59.105	25.462	59.105	63.957	15.161	50.645	20	17.419	19.813	16.41	179.349	0.784	21.015	65116.5	255	NA	NA	100	625770	47	196	17.879	17.419	1.207	0.828	0.931	79	157	3.993	1.206	0.91	0.733	5	274.298	61.65	12.791	0.95	0.907	9.286	0.902	0.947	9.242
31	231.322	255	0	255	255	255	101.174	62.025	101.174	62.025	59.063	90.323	54.516	20.968	14.516	20.181	14.594	1.7	0.833	21.322	58987	255	NA	NA	100	566865	280	191	169.54	14.376	1.383	0.723	0.958	302	169	3.917	1.483	0.85	0.76	5	241.468	57.844	11.813	0.981	0.964	9.724	0.858	0.831	8.442
32	334.443	255	0	255	255	255	80.699	67.422	80.699	67.422	73.759	70.323	56.129	22.903	20.968	22.074	19.291	176.655	0.773	23.884	85283	255	NA	NA	100	819570	218	230	16.477	20.591	1.144	0.874	0.934	242	174	4.534	1.16	0.935	0.696	6	358.116	70.443	12.293	0.917	0.852	8.842	0.9	0.953	9.26
33	176.899	255	0	255	255	255	17.473	71.548	17.473	71.548	53.367	9.032	63.548	17.097	15.161	15.808	14.248	19.971	0.781	17.29	45109.3	255	NA	NA	100	433500	38	243	36.656	15.094	1.11	0.901	0.935	47	197	3.315	1.146	0.949	0.682	3	189.126	51.192	17.789	0.88	0.709	7.946	0.901	0.955	9.281
34	260.354	255	0	255	255	255	33.77	76.496	33.77	76.496	65.307	22.903	67.097	22.258	18.71	22.352	14.83	151.752	0.767	22.592	66390.2	255	NA	NA	100	638010	71	239	170.134	15.985	1.507	0.663	0.939	97	208	3.987	1.413	0.815	0.625	6	277.316	61.989	10.884	0.913	0.846	8.793	0.863	0.852	8.573
35	165.036	255	0	255	255	255	163.179	73.308	163.179	73.308	53.856	151.935	67.419	20.323	11.613	19.856	10.583	1.735	0.715	20.63	42084.3	255	NA	NA	100	404430	471	234	9.904	11.221	1.876	0.533	0.918	503	209	3.064	1.838	0.73	0.699	3	179.864	49.923	17.952	0.92	0.817	8.685	0.763	0.657	7.101
36	135.068	255	0	255	255	255	99.143	73.778	99.143	73.778	46.603	90.645	68.71	16.452	11.29	16.122	10.667	1.444	0.782	16.706	34442.2	255	NA	NA	100	330990	281	227	169.992	11.29	1.511	0.662	0.94	290	213	2.898	1.48	0.813	0.727	5	143.653	44.615	9.321	0.948	0.904	9.259	0.85	0.824	8.37
37	881.686	255	0	255	255	255	66.544	85.309	66.544	85.309	147.407	40.968	73.226	54.516	26.129	53.538	20.968	10.151	0.51	55.432	224830	255	NA	NA	100	2160615	131	296	16.22	26.024	2.553	0.392	0.828	181	227	5.981	2.13	0.626	0.619	9	1064.57	121.454	16.379	0.629	0.532	5.801	0.644	0.467	5.553
38	180.749	255	0	255	255	255	142.803	79.881	142.803	79.881	53.823	133.548	73.548	19.355	13.226	18.654	12.337	8.943	0.784	19.828	46091.1	255	NA	NA	100	442935	417	261	21.975	13.19	1.512	0.661	0.948	432	228	3.358	1.503	0.813	0.706	2	190.687	51.403	26.912	NA	NA	NA	NA	NA	NA
39	311.655	255	0	255	255	255	105.802	85.104	105.802	85.104	71.367	92.903	76.452	24.516	17.742	25.305	15.681	17.157	0.769	26.858	79471.9	255	NA	NA	100	763725	288	278	24.102	17.342	1.614	0.62	0.934	332	237	4.367	1.549	0.787	0.717	5	333.819	68.011	14.273	0.939	0.889	9.143	0.828	0.789	8.084
40	197.294	255	0	255	255	255	17.937	85.482	17.937	85.482	54.39	8.387	78.71	18.387	14.194	17.197	14.607	174.013	0.838	18.859	50310.1	255	NA	NA	100	483480	26	268	12.848	14.194	1.177	0.849	0.947	43	244	3.627	1.329	0.922	0.756	3	208.376	53.734	18.13	0.849	0.614	7.316	0.892	0.904	8.978
41	365.765	255	0	255	255	255	27.749	93.839	27.749	93.839	90.533	11.613	82.258	30.323	21.29	31.009	15.018	26.187	0.561	32.038	93270	255	NA	NA	100	896325	36	309	25.017	18.808	2.065	0.484	0.818	84	255	4.04	1.703	0.696	0.567	5	447.295	78.727	18.107	0.758	0.648	7.033	0.729	0.667	6.982
42	175.234	255	0	255	255	255	118.31	94.448	118.31	94.448	52.8	108.71	86.774	17.742	14.516	16.59	13.448	179.521	0.79	18.231	44684.7	255	NA	NA	100	429420	337	293	166.701	14.031	1.234	0.811	0.933	364	269	3.319	1.299	0.9	0.68	3	187.721	51.001	17.6	0.875	0.694	7.842	0.887	0.909	8.976
43	1021.96	255	0	255	255	255	97.318	104.916	97.318	104.916	141.255	74.194	87.419	45.806	35.484	47.386	27.459	153.229	0.644	49.359	260599	255	NA	NA	100	2504355	230	286	158.129	29.53	1.726	0.579	0.897	254	271	7.235	1.671	0.761	0.629	6	1139.18	125.638	23.542	0.813	0.71	7.613	0.78	0.708	7.44
44	432.674	255	0	255	255	255	46.371	103.844	46.371	103.844	92.339	30	94.839	32.581	18.71	33.722	16.337	4.939	0.638	32.81	110332	255	NA	NA	100	1060290	93	321	6.776	17.493	2.064	0.484	0.882	164	294	4.686	1.876	0.696	0.71	7	490.478	82.439	13.191	0.791	0.684	7.377	0.74	0.624	6.821
45	195.838	255	0	255	255	255	70.784	103.794	70.784	103.794	56.059	61.935	95.806	17.742	15.484	18.417	13.539	20.08	0.783	19.489	49938.6	255	NA	NA	100	479910	192	335	24.444	13.839	1.36	0.735	0.937	227	297	3.493	1.408	0.857	0.713	5	209.053	53.821	11.212	0.949	0.906	9.273	0.865	0.858	8.616
46	173.049	255	0	255	255	255	140.428	106.634	140.428	106.634	55.192	131.613	99.677	18.387	14.839	19.88	11.083	148.936	0.714	21.246	44127.5	255	NA	NA	100	424065	408	312	149.931	11.749	1.794	0.557	0.918	418	309	3.135	1.808	0.747	0.634	1	188.606	51.121	55.192	NA	NA	NA	NA	NA	NA
47	153.902	255	0	255	255	255	156.77	108.289	156.77	108.289	50.897	148.387	101.613	16.774	13.871	17.761	11.033	145.788	0.747	19.206	39245.1	255	NA	NA	100	377145	460	323	150.852	11.366	1.61	0.621	0.935	476	315	3.024	1.69	0.788	0.661	1	164.568	47.753	50.897	NA	NA	NA	NA	NA	NA
48	171.8	255	0	255	255	255	23.763	108.893	23.763	108.893	52.298	14.839	102.581	17.742	13.226	17.145	12.758	0.872	0.789	17.917	43809.1	255	NA	NA	100	421005	50	324	156.666	12.669	1.344	0.744	0.949	79	318	3.285	1.414	0.863	0.732	4	181.113	50.096	13.075	0.998	0.995	9.963	0.867	0.854	8.607
49	394.797	255	0	255	255	255	57.226	124.891	57.226	124.891	91.85	46.452	108.387	21.613	31.613	33.689	14.921	67.13	0.588	33.461	100673	255	NA	NA	100	967470	159	434	70.866	17.6	2.258	0.443	0.84	190	336	4.298	1.901	0.666	0.578	6	470.135	80.712	15.308	0.758	0.648	7.033	0.713	0.599	6.558
50	178.148	255	0	255	255	255	46.425	117.25	46.425	117.25	51.966	38.387	109.032	15.161	16.774	15.259	14.865	38.486	0.829	16.802	45427.7	255	NA	NA	100	436560	145	338	93.302	15.07	1.027	0.974	0.948	145	338	3.428	1.115	0.987	0.701	3	187.929	51.03	17.322	0.854	0.629	7.414	0.916	0.965	9.405
51	146.306	255	0	255	255	255	76.116	115.096	76.116	115.096	49.418	67.419	109.032	18.065	11.935	17.881	10.418	170.527	0.753	18.787	37308	255	NA	NA	100	358530	209	346	164.055	11.534	1.716	0.583	0.93	241	338	2.961	1.629	0.763	0.679	5	157.284	46.684	9.884	0.928	0.871	8.994	0.809	0.751	7.798
52	132.466	255	0	255	255	255	13.531	117.687	13.531	117.687	45.501	6.774	110.968	13.871	12.581	14.271	11.819	171.508	0.804	15.42	33778.9	255	NA	NA	100	324615	21	354	142.651	12.37	1.208	0.828	0.943	43	344	2.911	1.247	0.91	0.759	2	140.426	44.111	22.751	NA	NA	NA	NA	NA	NA
53	234.651	255	0	255	255	255	29.211	120.853	29.211	120.853	60.699	19.355	111.935	19.355	17.419	20.459	14.603	31.199	0.8	21.273	59836.1	255	NA	NA	100	575025	68	396	40.696	15.88	1.401	0.714	0.935	100	347	3.866	1.34	0.845	0.696	4	250.936	58.967	15.175	0.991	0.981	9.858	0.881	0.892	8.869
54	221.124	255	0	255	255	255	88.685	124.486	88.685	124.486	57.897	79.677	115.806	19.032	17.097	18.894	14.901	29.993	0.829	20.086	56386.6	255	NA	NA	100	541875	248	401	29.859	15.091	1.268	0.789	0.934	275	359	3.819	1.331	0.888	0.68	4	236.733	57.274	14.474	0.973	0.945	9.589	0.887	0.902	8.945
55	160.978	255	0	255	255	255	71.324	124.96	71.324	124.96	52.031	61.613	119.032	18.71	11.935	18.66	10.984	7.986	0.747	19.174	41049.4	255	NA	NA	100	394485	191	389	12.633	11.404	1.699	0.589	0.944	212	369	3.094	1.681	0.767	0.721	4	170.603	48.62	13.008	0.975	0.951	9.631	0.804	0.729	7.663
56	232.674	255	0	255	255	255	71.759	136.326	71.759	136.326	62.667	60.645	129.032	22.258	14.839	22.349	13.255	14.181	0.745	23.086	59331.9	255	NA	NA	100	570180	188	430	15.396	13.133	1.686	0.593	0.934	243	400	3.713	1.758	0.77	0.704	3	249.011	58.74	20.889	0.901	0.769	8.348	0.787	0.697	7.419
1	133.611	255	0	255	255	255	302.964	26.579	302.964	26.579	45.814	294.516	20.645	16.129	11.935	15.92	10.686	30.741	0.8	16.879	34070.8	255	NA	NA	100	327420	922	101	45	11.085	1.49	0.671	0.942	944	64	2.916	1.523	0.819	0.694	0	141.884	44.34	NA	NA	NA	NA	NA	NA	NA
2	146.618	255	0	255	255	255	419.108	31.416	419.108	31.416	47.86	412.258	24.194	14.516	14.194	15.146	12.325	46.859	0.804	16.016	37387.6	255	NA	NA	100	359295	1286	119	62.403	13.222	1.229	0.814	0.941	1305	75	3.063	1.211	0.902	0.712	2	155.879	46.475	23.93	NA	NA	NA	NA	NA	NA
3	294.693	255	0	255	255	255	433.914	35.915	433.914	35.915	66.173	422.581	26.452	21.935	18.71	21.724	17.272	20.166	0.846	22.748	75146.7	255	NA	NA	100	722160	1310	120	18.178	18.072	1.258	0.795	0.959	1345	82	4.453	1.259	0.892	0.718	3	307.232	65.247	22.058	0.846	0.601	7.234	0.912	0.939	9.256
4	272.633	255	0	255	255	255	365.846	41.066	365.846	41.066	64.224	355.806	32.581	20.645	17.419	21.329	16.275	24.844	0.831	22.967	69521.3	255	NA	NA	100	668100	1105	148	29.445	16.654	1.311	0.763	0.955	1142	101	4.245	1.379	0.874	0.758	2	285.588	62.906	32.112	NA	NA	NA	NA	NA	NA
5	289.906	255	0	255	255	255	411.193	47.18	411.193	47.18	81.527	395.161	38.387	31.613	17.742	32.792	11.256	18.959	0.548	32.753	73926.1	255	NA	NA	100	710430	1226	166	17.186	14.043	2.913	0.343	0.82	1295	119	3.556	2.332	0.586	0.517	6	353.329	69.971	13.588	0.714	0.604	6.59	0.624	0.409	5.167
6	106.556	255	0	255	255	255	350.562	44.303	350.562	44.303	40.561	344.194	38.71	11.935	11.935	13.006	10.432	40.503	0.814	14.227	27171.7	255	NA	NA	100	261120	1078	157	57.031	11.311	1.247	0.802	0.947	1079	120	2.627	1.258	0.896	0.748	2	112.487	39.48	20.281	NA	NA	NA	NA	NA	NA
7	175.754	255	0	255	255	255	429.155	51.71	429.155	51.71	51.699	420	44.516	17.742	13.871	17.021	13.147	18.254	0.826	18.339	44817.4	255	NA	NA	100	430695	1306	177	39.289	13.64	1.295	0.772	0.949	1324	138	3.4	1.344	0.879	0.714	4	185.171	50.654	12.925	0.975	0.948	9.614	0.887	0.894	8.906
8	316.753	255	0	255	255	255	362.655	54.017	362.655	54.017	85.874	346.129	46.774	32.903	14.516	34.353	11.74	5.591	0.54	33.53	80772.1	255	NA	NA	100	776220	1073	174	11.094	13.285	2.926	0.342	0.855	1157	145	3.689	2.524	0.585	0.663	6	370.499	71.65	14.312	0.704	0.595	6.495	0.607	0.331	4.687
9	145.369	255	0	255	255	255	386.646	53.236	386.646	53.236	48.506	378.387	47.097	16.774	12.581	17.28	10.711	16.076	0.776	17.671	37069.2	255	NA	NA	100	356235	1173	173	21.413	10.798	1.613	0.62	0.94	1200	146	2.997	1.637	0.787	0.689	4	154.63	46.288	12.126	0.994	0.989	9.914	0.816	0.754	7.85
10	157.232	255	0	255	255	255	413.005	57.467	413.005	57.467	48.395	405.161	50.645	15.806	13.871	15.894	12.596	26.19	0.844	17.182	40094.2	255	NA	NA	100	385305	1261	197	39.668	12.742	1.262	0.793	0.95	1275	157	3.249	1.348	0.89	0.717	4	165.557	47.896	12.099	0.965	0.926	9.454	0.888	0.895	8.918
11	654.318	255	0	255	255	255	386.099	69.093	386.099	69.093	126.07	361.29	53.871	45.161	27.419	44.058	18.909	22.395	0.517	46.974	166851	255	NA	NA	100	1603440	1129	248	30.087	22.225	2.33	0.429	0.834	1226	167	5.19	2.114	0.655	0.528	8	784.703	104.274	15.759	0.646	0.546	5.96	0.653	0.478	5.657
12	118.835	255	0	255	255	255	375.233	62.511	375.233	62.511	44.022	368.065	56.129	14.839	11.613	15.144	9.991	20.595	0.771	16.448	30302.8	255	NA	NA	100	291210	1141	208	25.56	10.081	1.516	0.66	0.94	1171	174	2.699	1.632	0.812	0.69	4	126.431	41.856	11.005	0.99	0.981	9.858	0.815	0.755	7.85
13	1263.16	255	0	255	255	255	406.86	79.549	406.86	79.549	209.852	369.355	57.419	73.226	45.161	76.337	21.069	27.736	0.36	80.8	322107	255	NA	NA	100	3095445	1145	314	25.542	27.645	3.623	0.276	0.734	1306	178	6.019	2.923	0.525	0.382	11	1721.54	154.449	19.077	0.357	0.371	3.639	0.437	0.049	2.431
14	112.383	255	0	255	255	255	348.376	64.84	348.376	64.84	43.266	340.323	59.032	15.484	10.968	15.043	9.512	26.49	0.754	16.426	28657.6	255	NA	NA	100	275400	1055	208	19.502	10.659	1.582	0.632	0.928	1076	183	2.597	1.541	0.795	0.662	3	121.072	40.959	14.422	0.895	0.752	8.237	0.823	0.786	8.046
15	145.265	255	0	255	255	255	360.913	65.997	360.913	65.997	47.971	353.871	59.032	14.516	14.194	16.672	11.094	43.842	0.793	18.021	37042.7	255	NA	NA	100	355980	1102	226	44.275	11.98	1.503	0.665	0.938	1126	183	3.028	1.504	0.816	0.705	6	154.838	46.32	7.995	0.931	0.875	9.027	0.842	0.813	8.272
16	282.31	255	0	255	255	255	339.399	72.67	339.399	72.67	80.413	325.484	64.839	30	14.839	30.783	11.677	171.764	0.549	30.249	71989.1	255	NA	NA	100	691815	1009	217	172.648	13.788	2.636	0.379	0.832	1025	201	3.511	2.194	0.616	0.634	5	339.23	68.56	16.083	0.745	0.634	6.895	0.654	0.467	5.604
17	148.491	255	0	255	255	255	356.648	81.163	356.648	81.163	47.86	349.677	73.548	14.194	14.839	16.224	11.654	53.843	0.815	17.627	37865.2	255	NA	NA	100	363885	1088	273	55.437	11.84	1.392	0.718	0.938	1103	228	3.103	1.489	0.848	0.705	6	158.324	46.838	7.977	0.945	0.898	9.216	0.85	0.826	8.38
18	117.794	255	0	255	255	255	323.636	81.334	323.636	81.334	43.155	317.419	74.194	12.903	13.871	13.895	10.794	47.347	0.795	15.037	30037.5	255	NA	NA	100	288660	991	273	67.286	11.55	1.287	0.777	0.925	1006	230	2.73	1.302	0.881	0.658	4	127.367	42.01	10.789	0.994	0.988	9.91	0.884	0.908	8.958
19	261.915	255	0	255	255	255	339.958	85.132	339.958	85.132	63.768	329.032	77.097	21.613	16.129	21.569	15.461	170.616	0.809	22.08	66788.2	255	NA	NA	100	641835	1025	245	154.933	15.72	1.395	0.717	0.949	1050	239	4.107	1.405	0.847	0.751	6	275.963	61.837	10.628	0.941	0.892	9.17	0.872	0.863	8.673
20	124.87	255	0	255	255	255	421.096	83.724	421.096	83.724	44.635	413.226	77.419	15.484	11.935	15.927	9.982	24.328	0.788	16.537	31841.8	255	NA	NA	100	306000	1281	268	20.556	10.782	1.596	0.627	0.941	1314	240	2.798	1.534	0.792	0.676	4	132.674	42.876	11.159	0.999	0.997	9.979	0.838	0.8	8.19
21	260.77	255	0	255	255	255	370.515	85.836	370.515	85.836	68.219	358.065	78.065	24.839	16.129	25.263	13.143	25.41	0.704	26.24	66496.4	255	NA	NA	100	639030	1110	277	20.886	14.884	1.922	0.52	0.923	1156	242	3.823	1.763	0.721	0.651	5	282.57	62.573	13.644	0.892	0.814	8.53	0.773	0.682	7.277
22	137.877	255	0	255	255	255	433.947	86.698	433.947	86.698	45.123	426.452	80.645	15.161	11.935	14.172	12.388	175.058	0.851	15.329	35158.7	255	NA	NA	100	337875	1322	274	8.471	11.935	1.144	0.874	0.951	1340	250	3.056	1.284	0.935	0.762	4	145.057	44.833	11.281	0.961	0.917	9.386	0.904	0.927	9.153
23	101.145	255	0	255	255	255	313.592	92.639	313.592	92.639	41.063	307.419	85.806	11.935	12.903	14.137	9.109	46.716	0.754	14.884	25791.9	255	NA	NA	100	247860	961	306	60.101	9.626	1.552	0.644	0.927	981	266	2.463	1.546	0.803	0.657	4	109.105	38.882	10.266	0.979	0.96	9.695	0.829	0.79	8.094
24	117.17	255	0	255	255	255	325.628	91.716	325.628	91.716	42.81	318.71	85.806	14.516	11.613	13.947	10.696	10.253	0.803	14.744	29878.3	255	NA	NA	100	287130	988	292	10.081	11.265	1.304	0.767	0.949	1015	266	2.737	1.309	0.876	0.695	5	123.518	41.37	8.562	0.962	0.929	9.458	0.892	0.907	8.999
25	136.212	255	0	255	255	255	406.811	91.419	406.811	91.419	46.146	399.032	86.129	16.129	11.29	16.424	10.56	19.366	0.804	17.254	34734.1	255	NA	NA	100	333795	1237	295	20.807	11.11	1.555	0.643	0.949	1252	267	2.952	1.553	0.802	0.748	5	143.496	44.591	9.229	0.963	0.929	9.461	0.837	0.795	8.158
26	156.608	255	0	255	255	255	351.806	95.553	351.806	95.553	49.529	344.839	88.387	14.839	14.839	16.436	12.132	45.411	0.802	17.792	39935	255	NA	NA	100	383775	1070	314	45	13.098	1.355	0.738	0.939	1088	274	3.162	1.358	0.859	0.711	7	166.858	48.084	7.076	0.922	0.861	8.915	0.875	0.881	8.783
27	128.928	255	0	255	255	255	421.291	93.638	421.291	93.638	45.847	412.903	88.387	16.774	10.968	16.403	10.007	10.192	0.771	17.082	32876.7	255	NA	NA	100	315945	1280	296	10.886	9.923	1.639	0.61	0.933	1311	274	2.812	1.721	0.781	0.701	6	138.137	43.75	7.641	0.915	0.85	8.826	0.797	0.718	7.573
28	206.243	255	0	255	255	255	335.799	99.818	335.799	99.818	56.704	327.097	92.258	17.742	15.806	19.453	13.499	29.396	0.806	21.361	52592.1	255	NA	NA	100	505410	1016	331	38.254	14.016	1.441	0.694	0.952	1034	286	3.637	1.524	0.833	0.735	6	216.701	54.797	9.451	0.939	0.889	9.14	0.842	0.806	8.241
29	106.972	255	0	255	255	255	363.168	98.674	363.168	98.674	41.174	356.452	92.903	12.903	11.935	12.478	10.915	21.637	0.793	14.426	27277.8	255	NA	NA	100	262140	1105	313	26.565	11.664	1.143	0.875	0.925	1116	288	2.598	1.237	0.935	0.695	5	115.661	40.033	8.235	0.956	0.917	9.363	0.882	0.925	9.034
30	112.903	255	0	255	255	255	434.245	98.296	434.245	98.296	40.939	428.065	92.903	12.903	10.968	12.912	11.133	159.426	0.847	13.724	28790.3	255	NA	NA	100	276675	1328	296	156.448	10.968	1.16	0.862	0.96	1333	288	2.758	1.251	0.929	0.798	4	117.638	40.374	10.235	0.963	0.922	9.427	0.914	0.942	9.282
31	108.533	255	0	255	255	255	410.617	101.248	410.617	101.248	40.34	404.194	95.484	12.581	11.935	12.976	10.65	159.728	0.838	14.054	27675.9	255	NA	NA	100	265965	1253	303	148.134	11.009	1.218	0.821	0.953	1275	296	2.69	1.277	0.906	0.723	6	113.944	39.735	6.723	0.96	0.924	9.42	0.904	0.928	9.162
32	214.048	255	0	255	255	255	318.619	103.67	318.619	103.67	58.45	309.677	95.806	17.742	16.452	18.359	14.844	16.935	0.787	20.248	54582.2	255	NA	NA	100	524535	960	335	30.651	15.558	1.237	0.809	0.941	986	297	3.662	1.301	0.899	0.733	6	227.367	56.129	9.742	0.927	0.868	8.974	0.887	0.906	8.965
33	133.611	255	0	255	255	255	396.836	103.006	396.836	103.006	45.58	389.677	96.129	14.194	13.226	16.377	10.388	35.658	0.808	17.683	34070.8	255	NA	NA	100	327420	1209	337	38.333	10.647	1.576	0.634	0.954	1236	298	2.931	1.661	0.796	0.712	6	140.063	44.054	7.597	0.941	0.891	9.159	0.815	0.747	7.813
34	144.121	255	0	255	255	255	303.436	104.447	303.436	104.447	46.87	296.452	97.097	13.548	14.516	15.869	11.563	42.64	0.824	16.839	36750.8	255	NA	NA	100	353175	919	338	36.431	11.662	1.372	0.729	0.957	950	301	3.075	1.444	0.854	0.733	4	150.573	45.677	11.717	0.976	0.95	9.632	0.866	0.847	8.565
35	87.305	255	0	255	255	255	422.441	102.492	422.441	102.492	37.147	416.452	97.742	12.258	10	12.69	8.76	24.985	0.795	13.51	22262.7	255	NA	NA	100	213945	1291	326	33.311	9.388	1.449	0.69	0.94	1315	303	2.35	1.439	0.831	0.712	5	92.924	35.883	7.429	0.957	0.919	9.382	0.859	0.845	8.516
36	133.819	255	0	255	255	255	383.073	106.691	383.073	106.691	45.534	376.774	100.323	12.903	13.226	14.827	11.492	38.198	0.811	16.728	34123.8	255	NA	NA	100	327930	1168	348	39.523	11.96	1.29	0.775	0.957	1188	311	2.939	1.399	0.88	0.784	4	139.854	44.021	11.383	0.984	0.967	9.757	0.87	0.862	8.658
37	148.387	255	0	255	255	255	355.15	108.579	355.15	108.579	47.215	348.065	101.29	13.871	14.839	13.784	13.707	165.268	0.836	15.42	37838.7	255	NA	NA	100	363630	1083	321	142.651	13.592	1.006	0.994	0.946	1101	314	3.143	1.134	0.997	0.721	6	156.92	46.63	7.869	0.959	0.922	9.405	0.92	0.975	9.476
38	126.015	255	0	255	255	255	341.639	108.789	341.639	108.789	46.948	334.194	101.613	14.839	13.548	17.499	9.169	34.967	0.718	18.262	32133.7	255	NA	NA	100	308805	1036	354	35.655	9.472	1.909	0.524	0.932	1069	315	2.684	1.928	0.724	0.627	6	135.172	43.278	7.825	0.876	0.792	8.343	0.75	0.62	6.852
39	159.729	255	0	255	255	255	369.58	108.355	369.58	108.355	49.861	361.935	101.613	14.839	13.871	15.882	12.805	21.651	0.807	17.894	40731	255	NA	NA	100	391425	1122	350	33.977	12.839	1.24	0.806	0.952	1144	315	3.203	1.394	0.898	0.776	5	167.741	48.211	9.972	0.965	0.934	9.493	0.873	0.867	8.701
40	122.581	255	0	255	255	255	429.525	109.138	429.525	109.138	43.487	422.903	102.903	13.226	12.581	14.881	10.488	32.279	0.815	16.388	31258.1	255	NA	NA	100	300390	1311	353	36.193	11.108	1.419	0.705	0.953	1329	319	2.819	1.475	0.84	0.737	3	128.616	42.216	14.496	0.862	0.653	7.572	0.853	0.828	8.401
41	115.921	255	0	255	255	255	404.401	110.468	404.401	110.468	42.856	397.419	103.548	13.871	13.226	13.124	11.246	30.737	0.793	14.241	29559.8	255	NA	NA	100	284070	1232	344	13.092	11.686	1.167	0.857	0.934	1253	321	2.705	1.219	0.926	0.632	5	124.09	41.466	8.571	0.956	0.917	9.365	0.903	0.946	9.244
42	112.175	255	0	255	255	255	416.161	111.957	416.161	111.957	42.243	409.677	105.484	12.903	13.226	13.305	10.735	31.847	0.79	14.573	28604.6	255	NA	NA	100	274890	1270	356	27.699	11.035	1.239	0.807	0.917	1290	327	2.655	1.321	0.898	0.657	5	122.321	41.169	8.449	0.954	0.913	9.336	0.879	0.9	8.895
43	116.129	255	0	255	255	255	326.876	112.653	326.876	112.653	43.377	319.032	107.097	14.839	11.29	15.821	9.346	21.439	0.776	16.452	29612.9	255	NA	NA	100	284580	990	360	28.072	9.615	1.693	0.591	0.947	1015	332	2.677	1.711	0.769	0.693	5	122.633	41.222	8.675	0.944	0.897	9.204	0.802	0.722	7.616
44	572.529	255	0	255	255	255	307.985	123.057	307.985	123.057	103.209	293.871	108.387	31.29	30	31.827	22.904	38.517	0.675	35.352	145995	255	NA	NA	100	1403010	911	419	27.734	24.753	1.39	0.72	0.884	958	336	5.547	1.428	0.848	0.61	6	647.607	94.729	17.202	0.841	0.745	7.93	0.827	0.822	8.247
45	234.651	255	0	255	255	255	391.318	117.854	391.318	117.854	60.275	382.581	109.032	18.065	17.742	18.059	16.544	55.144	0.812	19.909	59836.1	255	NA	NA	100	575025	1191	387	49.6	17.294	1.092	0.916	0.945	1208	338	3.893	1.151	0.957	0.732	4	248.387	58.666	15.069	0.984	0.967	9.752	0.91	0.967	9.384
46	129.553	255	0	255	255	255	292.232	116.295	292.232	116.295	47.026	284.516	109.355	15.806	12.903	17.451	9.452	36.639	0.736	18.525	33035.9	255	NA	NA	100	317475	884	379	35.074	10.71	1.846	0.542	0.938	915	339	2.755	1.73	0.736	0.635	3	138.138	43.75	15.675	0.906	0.782	8.443	0.784	0.7	7.42
47	130.281	255	0	255	255	255	345.792	118.417	345.792	118.417	43.99	339.355	111.29	13.548	13.548	14.119	11.748	45.581	0.846	14.86	33221.6	255	NA	NA	100	319260	1058	386	62.879	12.323	1.202	0.832	0.953	1076	345	2.962	1.206	0.912	0.71	5	136.733	43.527	8.798	0.989	0.978	9.836	0.92	0.964	9.421
48	298.335	255	0	255	255	255	358.909	123.572	358.909	123.572	69.745	348.065	113.226	20.968	21.935	23.416	16.222	47.613	0.771	24.841	76075.4	255	NA	NA	100	731085	1083	406	37.614	16.32	1.444	0.693	0.939	1119	351	4.278	1.522	0.832	0.649	4	317.69	66.348	17.436	0.991	0.981	9.859	0.839	0.803	8.213
49	239.334	255	0	255	255	255	331.291	124.15	331.291	124.15	62.869	321.29	114.516	19.677	18.71	21.335	14.283	45.645	0.761	22.924	61030.2	255	NA	NA	100	586500	1006	413	50.711	15.432	1.494	0.669	0.922	1033	355	3.807	1.485	0.818	0.65	5	259.469	59.961	12.574	0.934	0.88	9.069	0.84	0.817	8.286
50	146.826	255	0	255	255	255	130.241	122.014	130.241	122.014	46.727	122.581	114.839	15.484	13.548	14.399	12.983	170.371	0.845	15.604	37440.7	255	NA	NA	100	359805	380	380	7.125	13.261	1.109	0.902	0.947	410	356	3.142	1.177	0.95	0.7	1	155.047	46.351	46.727	NA	NA	NA	NA	NA	NA
51	138.918	255	0	255	255	255	405.975	121.594	405.975	121.594	46.727	398.065	114.839	15.484	13.548	15.291	11.567	21.839	0.8	16.426	35424	255	NA	NA	100	340425	1234	386	19.502	12.177	1.322	0.756	0.938	1268	356	2.973	1.349	0.87	0.662	3	148.075	45.297	15.576	0.87	0.678	7.736	0.88	0.888	8.837
52	145.057	255	0	255	255	255	117.148	127.175	117.148	127.175	50.598	107.419	121.29	19.355	11.613	18.038	10.239	168.321	0.712	19.738	36989.6	255	NA	NA	100	355470	333	389	168.69	11.394	1.762	0.568	0.896	344	376	2.867	1.732	0.753	0.645	1	161.966	47.374	50.598	NA	NA	NA	NA	NA	NA
53	230.593	255	0	255	255	255	286.578	130.716	286.578	130.716	59.897	276.774	122.581	19.032	16.452	20.616	14.241	35.2	0.808	22.155	58801.2	255	NA	NA	100	565080	861	426	42.049	14.951	1.448	0.691	0.952	884	380	3.85	1.482	0.831	0.736	2	242.143	57.924	29.949	NA	NA	NA	NA	NA	NA
54	154.422	255	0	255	255	255	341.108	132.16	341.108	132.16	48.929	333.548	124.839	15.484	14.839	18.133	10.843	44.142	0.811	19.182	39377.7	255	NA	NA	100	378420	1038	432	47.726	10.721	1.672	0.598	0.952	1057	387	3.156	1.789	0.773	0.672	3	162.226	47.412	16.31	0.864	0.659	7.615	0.792	0.696	7.437
55	170.552	255	0	255	255	255	438.211	140.009	438.211	140.009	51.699	429.677	133.226	17.097	14.194	17.817	12.188	22.389	0.802	18.768	43490.6	255	NA	NA	100	417945	1334	449	28.768	12.822	1.462	0.684	0.943	1370	413	3.299	1.464	0.827	0.703	2	180.854	50.06	25.85	NA	NA	NA	NA	NA	NA
56	163.892	255	0	255	255	255	421.363	142.479	421.363	142.479	50.708	412.903	135.806	17.097	13.548	16.836	12.395	177.795	0.801	17.648	41792.4	255	NA	NA	100	401625	1281	432	161.896	13.334	1.358	0.736	0.943	1300	421	3.232	1.323	0.858	0.708	2	173.83	49.078	25.354	NA	NA	NA	NA	NA	NA
57	692.092	255	0	255	255	255	417.255	158.277	417.255	158.277	122.043	401.29	145.161	36.452	30.323	38.665	22.79	28.114	0.584	43.572	176483	255	NA	NA	100	1696005	1244	532	33.219	27.056	1.697	0.589	0.849	1332	450	5.671	1.61	0.768	0.626	6	814.777	106.254	20.34	0.754	0.644	6.988	0.753	0.708	7.305
58	120.291	255	0	255	255	255	89.648	159.996	89.648	159.996	45.058	82.258	153.226	14.839	13.548	17.271	8.868	43.058	0.745	17.601	30674.3	255	NA	NA	100	294780	259	516	48.715	9.086	1.948	0.513	0.924	286	475	2.67	1.937	0.717	0.598	0	130.177	42.471	NA	NA	NA	NA	NA	NA	NA
59	149.636	255	0	255	255	255	396.387	166.181	396.387	166.181	47.672	388.065	159.355	15.806	13.226	16.06	11.863	32.761	0.827	16.839	38157.1	255	NA	NA	100	366690	1203	524	20.171	12.589	1.354	0.739	0.95	1235	494	3.139	1.338	0.859	0.716	3	157.544	46.723	15.891	0.855	0.631	7.431	0.889	0.898	8.935
60	160.978	255	0	255	255	255	368.492	169.827	368.492	169.827	48.851	360.968	162.581	15.484	14.516	14.684	13.958	131.593	0.848	15.678	41049.4	255	NA	NA	100	394485	1124	509	126.634	13.61	1.052	0.951	0.953	1144	504	3.295	1.152	0.975	0.716	3	168.886	48.375	16.284	0.845	0.598	7.213	0.924	0.969	9.463
61	250.364	255	0	255	255	255	426.516	171.511	426.516	171.511	62.335	416.452	162.581	20	18.065	19.181	16.619	24.148	0.81	20.577	63842.9	255	NA	NA	100	613530	1291	540	13.601	16.564	1.154	0.866	0.945	1333	504	4.016	1.242	0.931	0.693	3	264.932	60.589	20.778	0.864	0.661	7.624	0.907	0.938	9.224
62	154.527	255	0	255	255	255	381.508	174.825	381.508	174.825	52.188	372.258	169.032	19.032	12.258	18.142	10.845	21.48	0.713	19.561	39404.3	255	NA	NA	100	378675	1154	549	13.349	11.071	1.673	0.598	0.909	1182	524	2.961	1.767	0.773	0.662	5	170.032	48.539	10.438	0.899	0.824	8.616	0.776	0.687	7.313
63	131.634	255	0	255	255	255	276.897	176.614	276.897	176.614	44.556	269.677	170.323	14.194	12.903	15.125	11.081	41.345	0.833	16.69	33566.6	255	NA	NA	100	322575	843	568	48.918	11.177	1.365	0.733	0.954	855	528	2.954	1.493	0.856	0.719	0	137.93	43.717	NA	NA	NA	NA	NA	NA	NA
64	113.944	255	0	255	255	255	357.807	176.57	357.807	176.57	42.054	351.29	170.323	13.871	12.258	12.865	11.277	7.104	0.81	14.109	29055.7	255	NA	NA	100	279225	1089	556	10.539	11.775	1.141	0.877	0.939	1115	528	2.709	1.198	0.936	0.67	3	121.384	41.012	14.018	0.864	0.661	7.625	0.907	0.957	9.322
65	149.22	255	0	255	255	255	396.846	177.916	396.846	177.916	47.561	388.387	171.935	16.452	12.903	15.475	12.277	178.305	0.829	16.83	38051	255	NA	NA	100	365670	1204	554	12.171	12.524	1.26	0.793	0.944	1240	533	3.137	1.344	0.891	0.703	6	158.117	46.807	7.927	0.954	0.914	9.341	0.887	0.896	8.913
66	208.325	255	0	255	255	255	411.926	181.559	411.926	181.559	56.906	401.935	173.871	19.677	15.484	18.291	14.502	4.79	0.808	19.94	53122.8	255	NA	NA	100	510510	1246	569	9.31	14.59	1.261	0.793	0.951	1286	539	3.661	1.367	0.89	0.684	6	219.147	55.105	9.484	0.941	0.891	9.161	0.881	0.881	8.811
67	133.507	255	0	255	255	255	366.442	183.279	366.442	183.279	46.648	358.71	177.097	15.806	12.903	17.014	9.991	30.097	0.771	16.929	34044.2	255	NA	NA	100	327165	1112	580	30.964	10.987	1.703	0.587	0.927	1145	549	2.862	1.541	0.766	0.655	6	143.965	44.664	7.775	0.915	0.85	8.828	0.833	0.795	8.14
68	429.657	255	0	255	255	255	427.796	193.161	427.796	193.161	91.518	416.774	178.71	23.226	29.355	31.546	17.342	70.782	0.645	32.605	109562	255	NA	NA	100	1052895	1297	644	62.928	19.887	1.819	0.55	0.868	1338	554	4.695	1.639	0.741	0.63	4	495.266	82.841	22.879	0.896	0.821	8.585	0.777	0.724	7.506
69	278.252	255	0	255	255	255	383.407	187.473	383.407	187.473	65.828	371.613	179.032	23.226	16.774	22.025	16.085	8.066	0.807	23.407	70954.2	255	NA	NA	100	681870	1152	582	7.125	15.801	1.369	0.73	0.952	1203	555	4.227	1.481	0.855	0.714	6	292.3	63.641	10.971	0.94	0.89	9.148	0.855	0.827	8.411
70	506.035	255	0	255	255	255	345.422	193.462	345.422	193.462	100.504	328.065	179.677	32.903	25.806	34.882	18.471	26.62	0.63	36.148	129039	255	NA	NA	100	1240065	1017	628	32.981	22.063	1.888	0.53	0.873	1086	557	5.035	1.638	0.728	0.596	3	579.76	89.629	33.501	0.98	0.959	9.694	0.772	0.716	7.443
71	119.771	255	0	255	255	255	306.018	188.439	306.018	188.439	44.856	298.71	182.258	14.839	11.935	14.591	10.451	175.997	0.748	15.406	30541.6	255	NA	NA	100	293505	927	574	160.427	11.77	1.396	0.716	0.914	954	565	2.67	1.309	0.846	0.676	1	131.009	42.607	44.856	NA	NA	NA	NA	NA	NA
72	239.958	255	0	255	255	255	400.184	193.47	400.184	193.47	63.782	390.645	183.871	19.355	19.355	18.615	16.412	57.536	0.741	20.155	61189.4	255	NA	NA	100	588030	1223	627	39.806	16.446	1.134	0.882	0.907	1245	570	3.762	1.226	0.939	0.641	6	264.516	60.541	10.63	0.894	0.817	8.556	0.884	0.918	9.01
73	216.753	255	0	255	255	255	78.094	191.65	78.094	191.65	57.962	68.387	184.194	19.032	15.484	18.8	14.68	9.338	0.811	20.096	55272.1	255	NA	NA	100	531165	212	605	18.726	15.484	1.281	0.781	0.944	233	571	3.74	1.298	0.884	0.736	1	229.656	56.411	57.962	NA	NA	NA	NA	NA	NA
74	225.494	255	0	255	255	255	367.097	196.721	367.097	196.721	60.021	357.742	187.419	19.032	18.065	19.551	14.685	44.413	0.787	20.343	57501	255	NA	NA	100	552585	1122	637	62.622	15.608	1.331	0.751	0.941	1146	581	3.757	1.303	0.867	0.656	4	239.75	57.637	15.005	0.999	0.999	9.989	0.89	0.907	8.982
75	125.494	255	0	255	255	255	415.197	194.113	415.197	194.113	44.446	408.065	187.742	14.516	12.903	14.556	10.977	35.7	0.798	15.437	32001	255	NA	NA	100	307530	1267	617	26.03	11.987	1.326	0.754	0.923	1292	582	2.824	1.288	0.868	0.67	4	135.952	43.403	11.111	0.992	0.984	9.877	0.886	0.915	9.008
76	112.487	255	0	255	255	255	29.603	194.198	29.603	194.198	43.423	21.613	188.387	15.806	11.29	15.603	9.179	19.494	0.75	16.353	28684.2	255	NA	NA	100	275655	67	610	14.859	9.514	1.7	0.588	0.928	98	584	2.591	1.719	0.767	0.63	3	121.176	40.976	14.474	0.898	0.76	8.29	0.793	0.714	7.537
77	122.268	255	0	255	255	255	60.72	194.849	60.72	194.849	45.847	52.581	188.71	15.484	12.258	16.6	9.378	25.385	0.731	17.926	31178.5	255	NA	NA	100	299625	163	616	30.256	9.61	1.77	0.565	0.927	195	585	2.667	1.865	0.752	0.644	2	131.893	42.75	22.923	NA	NA	NA	NA	NA	NA
78	175.026	255	0	255	255	255	43.979	197.63	43.979	197.63	51.888	36.129	190.323	16.452	15.161	16.301	13.671	34.601	0.817	17.742	44631.6	255	NA	NA	100	428910	119	635	36.87	14.124	1.192	0.839	0.948	137	590	3.373	1.256	0.916	0.702	3	184.703	50.59	17.296	0.86	0.649	7.546	0.904	0.934	9.194
79	114.152	255	0	255	255	255	301.558	197.295	301.558	197.295	42.275	293.871	192.258	15.161	10.323	14.946	9.724	4.142	0.803	15.511	29108.7	255	NA	NA	100	279735	911	617	16.928	10.323	1.537	0.651	0.941	925	596	2.7	1.503	0.807	0.729	1	121.332	41.003	42.275	NA	NA	NA	NA	NA	NA
80	197.815	255	0	255	255	255	383.901	201.245	383.901	201.245	57.049	372.903	194.839	21.29	12.258	21.07	11.954	6.287	0.764	21.329	50442.8	255	NA	NA	100	484755	1156	629	3.468	11.977	1.763	0.567	0.945	1204	604	3.467	1.781	0.753	0.758	3	209.261	53.848	19.016	0.89	0.737	8.132	0.787	0.69	7.384
81	154.318	255	0	255	255	255	15.754	205.457	15.754	205.457	51.51	7.419	197.097	16.129	15.161	19.065	10.306	37.697	0.731	19.749	39351.2	255	NA	NA	100	378165	24	654	38.367	10.964	1.85	0.541	0.948	66	611	2.996	1.801	0.735	0.631	4	162.747	47.488	12.878	0.963	0.931	9.47	0.777	0.673	7.252
82	131.009	255	0	255	255	255	30.642	203.524	30.642	203.524	46.036	23.226	197.419	14.839	12.903	14.954	11.154	15.224	0.777	15.661	33407.4	255	NA	NA	100	321045	72	640	32.381	11.969	1.341	0.746	0.933	104	612	2.846	1.308	0.864	0.684	4	140.374	44.103	11.509	0.994	0.989	9.918	0.885	0.902	8.935
83	141.623	255	0	255	255	255	410.571	205.621	410.571	205.621	46.492	403.226	199.355	14.839	13.226	14.867	12.129	166.041	0.823	15.511	36113.9	255	NA	NA	100	347055	1250	630	163.072	12.361	1.226	0.816	0.942	1266	618	3.046	1.255	0.903	0.722	4	150.416	45.653	11.623	0.977	0.952	9.642	0.906	0.937	9.213
84	121.748	255	0	255	255	255	23.096	213.277	23.096	213.277	44.1	15.806	206.774	14.839	11.935	14.617	10.605	19.745	0.787	15.491	31045.8	255	NA	NA	100	298350	54	678	31.373	11.53	1.378	0.726	0.937	70	641	2.761	1.344	0.852	0.687	4	129.969	42.437	11.025	0.999	0.998	9.988	0.877	0.887	8.822
85	375.754	255	0	255	255	255	400.74	224.726	400.74	224.726	90.371	388.387	209.677	24.516	30.645	34.855	13.726	57.66	0.578	33.826	95817.4	255	NA	NA	100	920805	1217	745	55.098	16.144	2.539	0.394	0.847	1251	650	4.158	2.095	0.628	0.5	3	443.548	78.396	30.124	0.977	0.956	9.668	0.681	0.517	5.989
86	104.891	255	0	255	255	255	60.429	216.713	60.429	216.713	39.506	55.484	210	10.323	13.226	12.554	10.638	88.631	0.845	13.475	26747.1	255	NA	NA	100	257040	182	651	101.041	10.323	1.18	0.847	0.951	182	651	2.655	1.305	0.921	0.768	1	110.25	39.085	39.506	NA	NA	NA	NA	NA	NA
87	120.395	255	0	255	255	255	10.394	219.001	10.394	219.001	44.068	4.194	212.258	12.903	14.194	15.534	9.868	54.811	0.779	16.235	30700.8	255	NA	NA	100	295035	15	697	49.028	10.721	1.574	0.635	0.941	27	658	2.732	1.514	0.797	0.657	3	127.887	42.096	14.689	0.881	0.711	7.962	0.84	0.807	8.236
88	93.861	255	0	255	255	255	80.127	221.594	80.127	221.594	38.893	73.548	216.774	13.871	9.032	14.04	8.512	9.99	0.78	14.726	23934.4	255	NA	NA	100	230010	229	698	28.811	9.032	1.649	0.606	0.929	243	672	2.413	1.63	0.779	0.749	3	100.989	37.408	12.964	0.881	0.71	7.954	0.814	0.757	7.858
89	225.911	255	0	255	255	255	18.865	226	18.865	226	63.703	8.065	217.742	21.935	17.097	24.486	11.747	32.038	0.7	25.508	57607.2	255	NA	NA	100	553605	26	722	32.082	12.544	2.084	0.48	0.929	84	675	3.546	2.034	0.693	0.602	3	243.133	58.043	21.234	0.93	0.843	8.863	0.727	0.571	6.49
90	97.503	255	0	255	255	255	66.689	225.363	66.689	225.363	39.271	60.645	220	12.903	10.323	13.659	9.089	22.134	0.794	15.12	24863.2	255	NA	NA	100	238935	188	712	33.69	9.702	1.503	0.665	0.931	204	682	2.483	1.558	0.816	0.732	3	104.735	38.095	13.09	0.872	0.686	7.791	0.828	0.788	8.079
91	105.307	255	0	255	255	255	385.25	227.302	385.25	227.302	40.229	380	220	11.613	13.226	12.805	10.471	65.321	0.818	13.781	26853.3	255	NA	NA	100	258060	1181	722	69.444	10.49	1.223	0.818	0.939	1194	682	2.618	1.314	0.904	0.686	1	112.175	39.425	40.229	NA	NA	NA	NA	NA	NA
92	109.886	255	0	255	255	255	90.212	227.017	90.212	227.017	40.64	83.871	221.613	13.226	10.968	13.56	10.318	15.439	0.836	14.588	28020.8	255	NA	NA	100	269280	264	720	35.096	10.873	1.314	0.761	0.95	271	687	2.704	1.342	0.872	0.758	4	115.609	40.024	10.16	0.969	0.935	9.523	0.888	0.896	8.919
93	776.171	255	0	255	255	255	411.229	238.044	411.229	238.044	131.923	388.71	221.613	44.194	33.548	47.308	20.89	33.503	0.56	49.482	197924	255	NA	NA	100	1902045	1213	788	32.758	25.48	2.265	0.442	0.84	1278	687	5.884	1.942	0.665	0.524	2	923.934	113.148	65.961	NA	NA	NA	NA	NA	NA
94	211.342	255	0	255	255	255	75.9	233.514	75.9	233.514	57.916	67.742	225.484	17.097	15.806	18.624	14.448	41.216	0.792	21.214	53892.3	255	NA	NA	100	517905	213	748	45.616	15.806	1.289	0.776	0.942	229	699	3.649	1.342	0.881	0.782	4	224.297	55.749	14.479	0.996	0.992	9.939	0.869	0.877	8.728
95	83.351	255	0	255	255	255	96.306	234.977	96.306	234.977	35.856	91.29	228.71	9.677	11.935	11.616	9.136	78.112	0.815	12.581	21254.4	255	NA	NA	100	204255	288	745	67.38	9.677	1.271	0.787	0.94	299	709	2.325	1.3	0.887	0.722	2	88.71	35.06	17.928	NA	NA	NA	NA	NA	NA
96	383.975	255	0	255	255	255	77.222	246.76	77.222	246.76	93.74	63.548	232.581	29.032	27.097	34.25	14.274	40.022	0.549	36.066	97913.6	255	NA	NA	100	940950	206	804	47.175	17.37	2.399	0.417	0.817	264	721	4.096	2.076	0.646	0.488	5	469.771	80.68	18.748	0.745	0.635	6.9	0.663	0.511	5.868
97	124.558	255	0	255	255	255	9.966	239.507	9.966	239.507	43.312	2.581	233.226	13.871	13.548	13.164	12.047	171.84	0.834	14.588	31762.2	255	NA	NA	100	305235	8	737	161.966	12.436	1.093	0.915	0.944	25	723	2.876	1.173	0.957	0.663	2	131.894	42.75	21.656	NA	NA	NA	NA	NA	NA
98	147.555	255	0	255	255	255	428.739	244.301	428.739	244.301	47.483	420.968	237.097	15.161	13.871	16.138	11.642	36.436	0.822	16.74	37626.4	255	NA	NA	100	361590	1305	766	25.084	12.241	1.386	0.721	0.953	1334	735	3.108	1.368	0.849	0.702	1	154.839	46.32	47.483	NA	NA	NA	NA	NA	NA
99	252.758	255	0	255	255	255	17.688	251.266	17.688	251.266	61.644	8.065	242.581	19.677	17.097	20.31	15.845	28.158	0.836	21.728	64453.2	255	NA	NA	100	619395	32	803	40.786	16.848	1.282	0.78	0.955	51	752	4.1	1.29	0.883	0.751	3	264.725	60.565	20.548	0.85	0.617	7.34	0.9	0.92	9.1
100	136.733	255	0	255	255	255	28.374	259.286	28.374	259.286	45.469	20.968	251.935	14.194	13.548	15.547	11.198	43.74	0.831	16.885	34866.8	255	NA	NA	100	335070	70	823	46.548	11.171	1.388	0.72	0.95	86	781	3.007	1.512	0.849	0.711	3	143.965	44.664	15.156	0.853	0.625	7.391	0.849	0.818	8.336
101	124.142	255	0	255	255	255	79.35	261.1	79.35	261.1	45.925	72.581	253.548	12.903	15.161	15.658	10.095	57.769	0.74	17.371	31656.1	255	NA	NA	100	304215	233	833	58.671	11.355	1.551	0.645	0.931	253	786	2.703	1.53	0.803	0.635	2	133.299	42.977	22.963	NA	NA	NA	NA	NA	NA
102	232.778	255	0	255	255	255	12.754	267.82	12.754	267.82	60.243	3.548	259.355	18.71	17.742	20.454	14.49	41.135	0.806	21.615	59358.5	255	NA	NA	100	570435	11	847	37.725	15.385	1.412	0.708	0.941	32	804	3.864	1.405	0.842	0.701	3	247.242	58.531	20.081	0.866	0.667	7.665	0.869	0.863	8.659
103	124.454	255	0	255	255	255	68.398	266.281	68.398	266.281	43.409	61.613	259.677	13.226	12.258	13.112	12.085	7.476	0.83	14.662	31735.7	255	NA	NA	100	304980	195	841	50.356	11.951	1.085	0.922	0.947	206	805	2.867	1.227	0.96	0.768	3	131.374	42.666	14.47	0.854	0.627	7.404	0.913	0.951	9.322
104	245.473	255	0	255	255	255	109.393	269.17	109.393	269.17	64.224	100	259.677	19.355	18.387	22.4	13.953	43.164	0.748	24.639	62595.7	255	NA	NA	100	601545	312	862	43.939	15.519	1.605	0.623	0.926	340	805	3.822	1.588	0.789	0.69	1	265.036	60.601	64.224	NA	NA	NA	NA	NA	NA
105	241.623	255	0	255	255	255	94.072	274.268	94.072	274.268	65.984	85.806	262.903	16.452	23.226	24.303	12.659	71.017	0.697	24.864	61613.9	255	NA	NA	100	592110	280	887	67.094	14.059	1.92	0.521	0.904	298	815	3.662	1.769	0.722	0.632	1	267.429	60.874	65.984	NA	NA	NA	NA	NA	NA
106	114.776	255	0	255	255	255	25.119	271.771	25.119	271.771	42.354	18.387	265.806	12.581	13.226	13.723	10.649	54.588	0.804	15.165	29268	255	NA	NA	100	281265	71	865	60.709	11.499	1.289	0.776	0.936	70	824	2.71	1.319	0.881	0.69	2	122.632	41.222	21.177	NA	NA	NA	NA	NA	NA
107	117.482	255	0	255	255	255	66.66	277.049	66.66	277.049	42.197	59.355	271.613	13.548	11.613	13.01	11.498	20.151	0.829	14.444	29957.9	255	NA	NA	100	287895	184	862	23.703	11.613	1.131	0.884	0.949	195	842	2.784	1.244	0.94	0.747	1	123.83	41.423	42.197	NA	NA	NA	NA	NA	NA
108	124.35	255	0	255	255	255	41.971	300.68	41.971	300.68	43.579	34.839	293.226	12.903	14.839	14.56	10.874	62.628	0.823	15.061	31709.2	255	NA	NA	100	304725	124	955	80.134	11.4	1.339	0.747	0.947	128	909	2.853	1.321	0.864	0.649	1	131.27	42.649	43.579	NA	NA	NA	NA	NA	NA
109	160.458	255	0	255	255	255	32.823	311.033	32.823	311.033	49.118	25.806	302.903	14.194	16.129	15.535	13.151	82.781	0.836	16.665	40916.8	255	NA	NA	100	393210	94	989	75.426	12.983	1.181	0.847	0.943	104	939	3.267	1.284	0.92	0.701	1	170.083	48.546	49.118	NA	NA	NA	NA	NA	NA
110	179.188	255	0	255	255	255	62.856	324.225	62.856	324.225	51.432	53.871	317.419	17.742	13.548	18.404	12.397	23.985	0.851	19.489	45693	255	NA	NA	100	439110	167	1018	24.444	13.178	1.485	0.674	0.957	205	984	3.484	1.479	0.821	0.745	0	187.305	50.945	NA	NA	NA	NA	NA	NA	NA
1	141.727	255	0	255	255	255	234.886	8.704	234.886	8.704	47.75	227.419	1.29	13.548	15.484	15.436	11.691	111.094	0.781	16.353	36140.5	255	NA	NA	100	347310	717	4	112.011	13.018	1.32	0.757	0.938	717	4	2.968	1.256	0.87	0.676	1	151.144	45.764	47.75	NA	NA	NA	NA	NA	NA
2	309.886	255	0	255	255	255	225.031	19.491	225.031	19.491	71.634	215.161	7.097	18.387	24.194	23.085	17.091	98.862	0.759	24.503	79020.8	255	NA	NA	100	759390	683	26	110.821	18.226	1.351	0.74	0.926	699	22	4.326	1.344	0.86	0.697	1	334.548	68.085	71.634	NA	NA	NA	NA	NA	NA
3	918.418	255	0	255	255	255	118.791	29.121	118.791	29.121	133.102	103.226	8.065	32.903	46.129	40.729	28.711	96.696	0.651	46.147	234197	255	NA	NA	100	2250630	373	25	91.602	32.669	1.419	0.705	0.877	373	25	6.9	1.413	0.84	0.605	4	1047.61	120.483	33.276	0.902	0.829	8.657	0.814	0.817	8.153
4	197.711	255	0	255	255	255	98.763	19.058	98.763	19.058	55.681	91.613	9.032	14.194	19.032	17.613	14.293	101.836	0.801	19.807	50416.2	255	NA	NA	100	484500	304	28	106.074	14.194	1.232	0.811	0.948	304	28	3.551	1.395	0.901	0.732	1	208.533	53.754	55.681	NA	NA	NA	NA	NA	NA
5	147.451	255	0	255	255	255	136.536	22.289	136.536	22.289	51.966	128.71	14.516	16.774	14.516	19.201	9.778	143.476	0.686	20.302	37599.9	255	NA	NA	100	361335	404	45	135.644	10.36	1.964	0.509	0.899	404	45	2.837	1.96	0.714	0.606	2	164.048	47.677	25.983	NA	NA	NA	NA	NA	NA
6	601.249	255	0	255	255	255	144.332	38.269	144.332	38.269	115.878	124.839	23.871	38.387	29.032	40.583	18.863	29.317	0.563	42.564	153318	255	NA	NA	100	1473390	387	158	25.594	21.649	2.151	0.465	0.866	456	74	5.189	1.966	0.682	0.54	5	694.381	98.09	23.176	0.76	0.651	7.055	0.699	0.557	6.281
7	567.222	255	0	255	255	255	213.771	53.882	213.771	53.882	114.79	194.194	37.742	39.355	30.323	44.963	16.062	31.58	0.541	43.74	144642	255	NA	NA	100	1390005	604	202	28.644	18.885	2.799	0.357	0.828	703	117	4.941	2.316	0.598	0.475	3	685.016	97.426	38.263	0.943	0.895	9.188	0.633	0.416	5.243
8	532.05	255	0	255	255	255	155.627	54.793	155.627	54.793	102.375	139.032	40.968	29.355	29.677	27.009	25.082	92.709	0.638	31.215	135673	255	NA	NA	100	1303815	473	219	71.94	28.167	1.077	0.929	0.856	497	127	5.197	1.108	0.964	0.611	6	621.332	92.787	17.062	0.808	0.703	7.556	0.827	0.888	8.574
9	195.525	255	0	255	255	255	127.009	60.869	127.009	60.869	56.358	120	51.29	13.871	19.032	18.974	13.121	95.55	0.774	19.898	49859	255	NA	NA	100	479145	386	159	109.904	13.871	1.446	0.692	0.928	386	159	3.469	1.435	0.832	0.741	5	210.613	54.022	11.272	0.943	0.894	9.186	0.856	0.844	8.503
10	86.264	255	0	255	255	255	137.672	57.115	137.672	57.115	36.234	132.903	51.29	10	11.613	11.678	9.405	112.318	0.826	12.452	21997.4	255	NA	NA	100	211395	413	164	126.573	9.932	1.242	0.805	0.931	423	159	2.381	1.254	0.897	0.743	4	92.612	35.823	9.059	0.975	0.949	9.62	0.901	0.938	9.193
11	179.605	255	0	255	255	255	228.014	59.426	228.014	59.426	52.879	219.355	51.613	17.097	15.484	17.37	13.165	25.856	0.807	18.162	45799.2	255	NA	NA	100	440130	680	194	19.722	13.131	1.319	0.758	0.947	720	160	3.397	1.383	0.871	0.678	4	189.595	51.255	13.22	0.986	0.972	9.793	0.876	0.873	8.744
12	477.315	255	0	255	255	255	172.227	68.397	172.227	68.397	99.071	158.065	54.839	31.613	27.419	29.708	20.457	33.991	0.611	32.038	121715	255	NA	NA	100	1169685	498	253	25.017	22.941	1.452	0.689	0.84	536	170	4.818	1.397	0.83	0.551	6	568.522	88.756	16.512	0.782	0.674	7.278	0.804	0.811	8.076
13	141.207	255	0	255	255	255	242.149	62.506	242.149	62.506	46.57	234.516	56.774	15.484	12.903	14.408	12.479	175.688	0.818	15.514	36007.8	255	NA	NA	100	346035	727	200	3.576	12.903	1.155	0.866	0.948	737	176	3.032	1.202	0.931	0.707	2	149.011	45.44	23.285	NA	NA	NA	NA	NA	NA
14	146.41	255	0	255	255	255	139.539	68.294	139.539	68.294	48.128	132.258	62.258	16.129	13.226	15.576	11.968	2.581	0.794	16.515	37334.5	255	NA	NA	100	358785	410	202	167.593	12.712	1.301	0.768	0.944	416	193	3.042	1.299	0.877	0.686	5	155.047	46.351	9.626	0.957	0.918	9.375	0.891	0.91	9.006
15	197.294	255	0	255	255	255	216.459	70.598	216.459	70.598	54.326	207.419	62.903	17.419	16.452	16.949	14.821	168.169	0.84	18.274	50310.1	255	NA	NA	100	483480	644	228	20.674	15.169	1.144	0.874	0.941	677	195	3.632	1.205	0.935	0.688	5	209.677	53.901	10.865	0.985	0.971	9.784	0.915	0.964	9.395
16	546.41	255	0	255	255	255	229.168	82.145	229.168	82.145	107.158	216.129	64.839	25.806	35.484	34.73	20.032	71.602	0.598	36.389	139335	255	NA	NA	100	1339005	702	311	77.196	22.838	1.734	0.577	0.844	723	201	5.099	1.593	0.759	0.597	5	647.451	94.717	21.432	0.797	0.691	7.444	0.77	0.728	7.493
17	128.2	255	0	255	255	255	198.305	70.741	198.305	70.741	48.427	189.677	65.484	17.742	10.645	17.217	9.481	175.063	0.687	18.308	32690.9	255	NA	NA	100	314160	588	214	165.719	10.645	1.816	0.551	0.91	601	203	2.647	1.72	0.742	0.679	5	140.947	44.193	9.685	0.878	0.794	8.362	0.777	0.697	7.37
18	134.027	255	0	255	255	255	145.827	77.121	145.827	77.121	50.031	138.71	69.032	13.871	17.097	15.936	10.708	59.837	0.673	17.461	34176.9	255	NA	NA	100	328440	454	267	78.275	12.088	1.488	0.672	0.882	459	214	2.679	1.445	0.82	0.565	5	151.873	45.874	10.006	0.866	0.778	8.222	0.82	0.813	8.163
19	193.652	255	0	255	255	255	130.67	78.552	130.67	78.552	55.883	122.258	70	16.452	18.065	17.931	13.751	118.275	0.779	19.333	49381.4	255	NA	NA	100	474555	387	219	115.71	14.383	1.304	0.767	0.925	408	217	3.465	1.344	0.876	0.652	4	209.365	53.861	13.971	0.996	0.992	9.941	0.876	0.887	8.813
20	306.452	255	0	255	255	255	153	87.529	153	87.529	83.104	145.161	70.645	15.484	32.258	32.32	12.073	77.201	0.558	33.102	78145.2	255	NA	NA	100	750975	462	319	74.745	13.942	2.677	0.374	0.872	478	219	3.688	2.374	0.611	0.614	6	351.353	69.775	13.851	0.725	0.615	6.698	0.631	0.392	5.113
21	178.356	255	0	255	255	255	186.305	80.01	186.305	80.01	57.349	179.677	71.29	14.516	19.032	19.084	11.9	60.127	0.681	21.368	45480.7	255	NA	NA	100	437070	557	279	61.113	13.82	1.604	0.624	0.87	586	221	3.11	1.546	0.79	0.646	6	204.995	53.296	9.558	0.846	0.751	7.989	0.794	0.768	7.807
22	408.117	255	0	255	255	255	205.472	84.864	205.472	84.864	81.169	193.226	73.871	24.194	23.871	23.288	22.314	131.638	0.778	26.035	104070	255	NA	NA	100	1000110	602	238	146.113	23.294	1.044	0.958	0.93	626	229	5.028	1.118	0.979	0.707	7	438.97	77.991	11.596	0.906	0.835	8.706	0.897	0.949	9.232
23	139.126	255	0	255	255	255	175.579	82.516	175.579	82.516	47.593	169.355	74.194	10.968	17.742	16.978	10.434	92.788	0.772	17.929	35477.1	255	NA	NA	100	340935	540	230	98.276	10.968	1.627	0.615	0.957	540	230	2.923	1.635	0.784	0.715	4	145.37	44.881	11.898	0.991	0.983	9.87	0.817	0.752	7.841
24	184.391	255	0	255	255	255	140.148	91.641	140.148	91.641	55.87	133.548	81.613	12.581	20.645	20.418	11.499	89.687	0.742	20.768	47019.8	255	NA	NA	100	451860	425	317	83.758	12.581	1.776	0.563	0.937	429	253	3.3	1.651	0.75	0.71	3	196.826	52.224	18.623	0.902	0.772	8.373	0.807	0.741	7.739
25	222.477	255	0	255	255	255	165.866	90.956	165.866	90.956	58.418	157.419	82.258	17.419	17.742	18.268	15.506	123.536	0.819	19.166	56731.5	255	NA	NA	100	545190	499	256	133.636	15.9	1.178	0.849	0.947	506	255	3.808	1.205	0.921	0.72	5	234.964	57.059	11.684	0.973	0.947	9.599	0.915	0.955	9.354
26	170.031	255	0	255	255	255	191.656	92.639	191.656	92.639	52.123	184.516	83.871	14.839	17.742	16.858	12.842	106.334	0.786	18.159	43358	255	NA	NA	100	416670	587	315	77.692	12.541	1.313	0.762	0.951	592	260	3.262	1.448	0.873	0.646	4	178.824	49.778	13.031	0.999	0.999	9.99	0.86	0.839	8.495
27	466.389	255	0	255	255	255	173.15	105.757	173.15	105.757	105.066	156.774	90.323	32.258	31.613	38.866	15.279	44.052	0.531	40.355	118929	255	NA	NA	100	1142910	492	378	50.839	18.296	2.544	0.393	0.815	556	280	4.439	2.206	0.627	0.457	8	572.476	89.064	13.133	0.664	0.56	6.119	0.639	0.453	5.458
28	395.317	255	0	255	255	255	211.56	104.672	211.56	104.672	92.573	196.452	91.613	30	26.774	34.145	14.741	38.768	0.58	34.504	100806	255	NA	NA	100	968745	615	367	48.411	17.689	2.316	0.432	0.86	667	284	4.27	1.951	0.657	0.492	5	459.417	79.786	18.515	0.779	0.67	7.244	0.705	0.571	6.381
29	134.547	255	0	255	255	255	197.948	102.814	197.948	102.814	49.92	188.71	96.452	18.387	12.903	18.374	9.324	25.01	0.678	19.709	34309.6	255	NA	NA	100	329715	585	326	21.105	10.051	1.971	0.507	0.908	619	299	2.695	1.961	0.712	0.567	5	148.231	45.32	9.984	0.871	0.785	8.278	0.732	0.596	6.638
30	195.109	255	0	255	255	255	156.648	106.596	156.648	106.596	55.837	149.677	97.097	14.516	18.71	19.807	12.542	60.352	0.786	20.93	49752.9	255	NA	NA	100	478125	465	358	61.46	13.689	1.579	0.633	0.953	492	301	3.494	1.529	0.796	0.718	3	204.682	53.256	18.612	0.877	0.699	7.881	0.838	0.8	8.19
31	134.443	255	0	255	255	255	273.862	107.289	273.862	107.289	45.768	265.161	101.935	16.774	10.645	16.687	10.258	7.206	0.807	17.072	34283	255	NA	NA	100	329460	823	343	22.203	10.645	1.627	0.615	0.952	842	316	2.937	1.604	0.784	0.753	2	141.259	44.242	22.884	NA	NA	NA	NA	NA	NA
32	1089.07	255	0	255	255	255	217.234	128.078	217.234	128.078	169.682	195.484	104.839	41.29	50.968	43.564	31.83	81.573	0.475	51.762	277714	255	NA	NA	100	2668830	676	483	79.951	40.169	1.369	0.731	0.785	701	325	6.418	1.289	0.855	0.518	9	1388.03	138.684	18.854	0.58	0.496	5.376	0.721	0.763	7.419
33	832.466	255	0	255	255	255	186.558	126.016	186.558	126.016	125.849	172.581	105.484	30.323	38.387	39.172	27.059	99.273	0.661	39.954	212279	255	NA	NA	100	2040000	563	330	111.801	29.419	1.448	0.691	0.876	582	327	6.615	1.358	0.831	0.715	9	950.156	114.742	13.983	0.795	0.689	7.419	0.836	0.839	8.375
34	149.011	255	0	255	255	255	257.208	111.662	257.208	111.662	48.049	249.032	105.484	16.452	12.581	15.885	11.944	1.15	0.811	16.731	37997.9	255	NA	NA	100	365160	772	350	19.134	12.317	1.33	0.752	0.939	794	327	3.101	1.358	0.867	0.72	4	158.74	46.9	12.012	0.984	0.967	9.757	0.88	0.886	8.832
35	148.075	255	0	255	255	255	269.831	117.681	269.831	117.681	47.437	261.613	111.613	15.161	12.581	15.214	12.392	177.94	0.827	16.235	37759.1	255	NA	NA	100	362865	811	368	20.956	12.581	1.228	0.814	0.959	823	346	3.122	1.29	0.902	0.776	4	154.371	46.25	11.859	0.975	0.947	9.609	0.903	0.921	9.117
36	172.633	255	0	255	255	255	245.197	122.798	245.197	122.798	54.814	236.452	113.226	16.774	16.774	19.88	11.057	45.572	0.722	20.516	44021.3	255	NA	NA	100	423045	735	402	53.31	12.286	1.798	0.556	0.912	769	351	3.149	1.67	0.746	0.614	4	189.23	51.206	13.704	0.957	0.919	9.382	0.795	0.729	7.623
37	223.517	255	0	255	255	255	166.042	126.64	166.042	126.64	61.911	155.806	117.742	19.677	17.097	20.576	13.831	26.932	0.733	21.615	56996.9	255	NA	NA	100	547740	494	418	52.275	14.614	1.488	0.672	0.926	531	365	3.61	1.479	0.82	0.664	3	241.311	57.825	20.637	0.908	0.788	8.481	0.84	0.815	8.276
38	157.96	255	0	255	255	255	257.642	124.809	257.642	124.809	51.321	249.032	117.742	17.742	13.871	16.293	12.344	21.927	0.754	18.477	40279.9	255	NA	NA	100	387090	772	400	16.22	13.382	1.32	0.758	0.923	786	365	3.078	1.381	0.87	0.642	5	171.227	48.709	10.264	0.929	0.871	9.001	0.855	0.858	8.567
39	588.658	255	0	255	255	255	263.878	136.714	263.878	136.714	115.734	242.581	122.581	40.968	27.419	42.609	17.59	27.354	0.552	45.443	150108	255	NA	NA	100	1442535	753	455	26.565	19.988	2.422	0.413	0.861	856	380	5.086	2.274	0.643	0.524	5	683.351	97.308	23.147	0.749	0.639	6.936	0.643	0.43	5.368
40	170.447	255	0	255	255	255	242.134	135.419	242.134	135.419	53.4	233.226	129.032	18.065	13.226	18.341	11.832	13.424	0.751	18.35	43464.1	255	NA	NA	100	417690	723	419	10.125	12.693	1.55	0.645	0.917	769	400	3.192	1.446	0.803	0.713	6	185.952	50.76	8.9	0.901	0.828	8.647	0.849	0.835	8.416
41	152.133	255	0	255	255	255	228.557	138.659	228.557	138.659	48.929	222.258	130.323	13.226	17.097	16.324	11.866	103.936	0.799	17.604	38794	255	NA	NA	100	372810	697	404	103.782	12.131	1.376	0.727	0.936	697	404	3.109	1.451	0.853	0.673	3	162.487	47.45	16.31	0.87	0.679	7.747	0.857	0.84	8.488
42	172.32	255	0	255	255	255	317.857	138.881	317.857	138.881	50.741	309.355	132.581	16.129	13.871	16.702	13.136	172.525	0.841	17.371	43941.7	255	NA	NA	100	422280	959	422	158.199	13.567	1.271	0.787	0.963	972	411	3.396	1.28	0.887	0.77	1	179.032	49.807	50.741	NA	NA	NA	NA	NA	NA
43	198.023	255	0	255	255	255	166.224	140.746	166.224	140.746	54.658	158.387	132.903	16.129	16.774	17.41	14.482	43.223	0.833	18.342	50495.8	255	NA	NA	100	485265	502	460	55.751	15.675	1.202	0.832	0.944	517	412	3.623	1.17	0.912	0.732	3	209.73	53.908	18.219	0.852	0.622	7.371	0.915	0.973	9.439
44	138.606	255	0	255	255	255	402.832	141.445	402.832	141.445	44.824	395.484	134.839	14.516	12.903	14.419	12.239	10.831	0.867	14.87	35344.4	255	NA	NA	100	339660	1226	445	24.341	12.326	1.178	0.849	0.953	1249	418	3.092	1.206	0.921	0.74	0	145.37	44.881	NA	NA	NA	NA	NA	NA	NA
45	134.443	255	0	255	255	255	203.707	145.414	203.707	145.414	45.026	196.452	137.742	13.871	15.161	13.388	12.786	167.417	0.833	15.175	34283	255	NA	NA	100	329460	629	427	92.437	12.516	1.047	0.955	0.933	629	427	2.986	1.212	0.977	0.639	4	144.12	44.688	11.257	0.971	0.939	9.549	0.91	0.959	9.343
46	378.252	255	0	255	255	255	190.869	153.959	190.869	153.959	86.173	179.677	141.613	23.226	27.419	26.594	18.11	115	0.64	29.413	96454.2	255	NA	NA	100	926925	567	439	111.218	20.423	1.468	0.681	0.85	567	439	4.389	1.44	0.825	0.594	4	444.797	78.507	21.543	0.892	0.815	8.536	0.805	0.807	8.06
47	190.01	255	0	255	255	255	174.781	152.359	174.781	152.359	56.906	166.774	141.935	14.516	20.645	18.938	12.775	95.332	0.737	20.768	48452.7	255	NA	NA	100	465630	536	504	83.758	13.581	1.482	0.675	0.928	542	440	3.339	1.529	0.821	0.634	3	204.838	53.276	18.969	0.906	0.78	8.43	0.828	0.792	8.098
48	146.306	255	0	255	255	255	234.748	149.569	234.748	149.569	50.598	227.419	141.935	15.161	15.484	18.739	9.941	49.623	0.718	19.622	37308	255	NA	NA	100	358530	709	486	46.332	10.935	1.885	0.53	0.906	730	440	2.892	1.794	0.728	0.623	6	161.499	47.305	8.433	0.876	0.792	8.341	0.769	0.675	7.22
49	393.757	255	0	255	255	255	304.649	152.13	304.649	152.13	85.855	289.032	141.935	30.645	21.613	29.709	16.875	10.89	0.671	31.077	100408	255	NA	NA	100	964920	896	471	9.56	19.786	1.761	0.568	0.879	960	440	4.586	1.571	0.754	0.595	1	447.867	78.777	85.855	NA	NA	NA	NA	NA	NA
50	141.623	255	0	255	255	255	243.124	154.19	243.124	154.19	54.514	234.839	147.097	17.742	16.129	19.317	9.335	38.39	0.599	20.415	36113.9	255	NA	NA	100	347055	729	499	31.43	11.524	2.069	0.483	0.819	751	456	2.598	1.772	0.695	0.495	2	172.892	48.946	27.257	NA	NA	NA	NA	NA	NA
51	491.467	255	0	255	255	255	206.82	166.325	206.82	166.325	104.389	193.871	149.355	24.516	31.29	29.726	21.05	75.971	0.567	31.883	125324	255	NA	NA	100	1204365	609	551	62.916	24.442	1.412	0.708	0.847	651	463	4.708	1.304	0.842	0.641	6	580.229	89.665	17.398	0.735	0.625	6.8	0.801	0.815	8.077
52	136.004	255	0	255	255	255	219.9	162.188	219.9	162.188	54.593	210.968	153.871	17.419	16.774	20.442	8.471	52.102	0.573	21.227	34681.1	255	NA	NA	100	333285	654	519	36.347	9.752	2.413	0.414	0.821	699	477	2.491	2.177	0.644	0.465	3	165.609	47.903	18.198	0.973	0.948	9.608	0.659	0.484	5.715
53	142.976	255	0	255	255	255	198.464	184.683	198.464	184.683	48.206	190.645	177.419	15.161	14.516	16.73	10.881	47.305	0.773	17.269	36458.9	255	NA	NA	100	350370	601	595	57.2	11.422	1.537	0.65	0.934	627	550	2.966	1.512	0.806	0.65	2	153.018	46.046	24.103	NA	NA	NA	NA	NA	NA
[truncated: 87,591 more rows]
[truncated: 2 more columns]
