# Supplementary material for: Splicing variants in MYRF cause partial loss of function in the retinal pigment epithelium leading to nanophthalmos
Source: JCI Insight. 2026 Feb 26;11(6):e194681. doi: 10.1172/jci.insight.194681 (PMC13043084; doi:10.1172/jci.insight.194681)
Supplement: Supplemental data set 2 [file jciinsight-11-194681-s212.zip]

Archive with 6 entries (6 files):
- 194681-DEG analysis code.txt
- __MACOSX/._194681-DEG analysis code.txt
- 194681-reshape code.txt
- __MACOSX/._194681-reshape code.txt
- 194681-seurat code.txt
- __MACOSX/._194681-seurat code.txt
