# Supplementary material for: Splicing variants in MYRF cause partial loss of function in the retinal pigment epithelium leading to nanophthalmos
Source: JCI Insight. 2026 Feb 26;11(6):e194681. doi: 10.1172/jci.insight.194681 (PMC13043084; doi:10.1172/jci.insight.194681)
Supplement: Supporting data values [file jciinsight-11-194681-s214.xlsx]

## Sheet: Figure 1D
	Myrf mRNA Relative to eGFP
	WT-MYRF	dG-MYRF
	1.04712	0.654638
	0.919366	0.587029
	1.04017	0.602954
	Tmem98 mRNA Relative to eGFP
	WT-MYRF	dG-MYRF
	0.980048	0.755598
	0.895536	0.804257
	1.13991	0.659876

## Sheet: Figure 2E
	Normalized TEER (Day 7/Day0)
	Empty Vector	WT-MYRF	dG-MYRF
	1.06	1.06	1.11
	0.75	0.72	0.72
	0.93	1.22	0.99

## Sheet: Figure 3C
	# of Mice			# of Litters
Age	WT	HET	MUT
E12.5-E14.5	5	14	6	4
E15.5	9	11	4	3
E16.5	6	16	4	3
E17.5	15	24	5	5
E18.5	8	24	4	3
P0	15	31	0	5
	Percent of Mice
Age	WT	HET	MUT
E12.5-E14.5	20	56	24
E15.5	38	46	17
E16.5	23	62	15
E17.5	34	55	11
E18.5	22	67	11
P0	27	55	0

## Sheet: Figure 4D
Eye Size (mm) @ 1 Year
humWT/+	humMUT/+
3.6	3.7
3.6	3.5
3.6	3.5
3.7	3.6
3.6	3.8
3.6	3.5
3.7	3.8
3.7	3.6
	3.7

## Sheet: Figure 4E
VCD @ 1 Year
humWT/+	humMUT/+
0.541525	0.528125
0.453175	0.513175
0.5257	0.499425
0.528775	0.50065
0.54795	0.484425
0.578875	0.499975
0.5415	0.49465
0.54225	0.495725
	0.509475

## Sheet: Figure 4F
ACD @ 1 Year
humWT/+	humMUT/+
0.5429	0.5033
0.6616	0.563
0.5383	0.5575
0.5467	0.5605
0.5418	0.5467
0.5724	0.5692
	0.4669
	0.5919

## Sheet: Figure 4G
Total Retinal Thickness @ 1 Year
humWT/+	humMUT/+
0.211725	0.220375
0.219533	0.2105
0.220825	0.2327
0.216933	0.228075
0.218075	0.229975
0.2224	0.232175
0.218275	0.21755
0.2151	0.2151
	0.225

## Sheet: Figure 4H
	9mo Scotopic ERG (A-wave Amplitude)
	Myrf humMUT/+			Myrf humWT/+
	Mean	SD	N	Mean	SD	N
	58.9033	10.4586	4	58.59	5.30266	6
	412.333	116.099	4	372.56	40.9933	6
	476.667	120.639	4	434.19	73.3572	6
	Myrf humWT/+ ERG 9 month Measurements
	SCOTPIC				3767 1088/+		3770 1088/+		3776 1088/+		3826 1088/+
		Intensity			OD	OS	OD	OS	OD	OS	OD	OS
		0.01 cd.s/m2	a	uV	-80.06	-76.07	-75.18	-40.99	-56.69	-33.24	-63.56	-45
				ms	30	31.5	29	30.5	27.5	29	23.5	24
			B	uV	461.1	470.5	556.1	325.1	461.3	288.4	596	446.1
				ms	81	79.5	84.79	85	78.5	83.5	72.2	68.5
		10 cd.s/m2	a	uV	-413.6	-437.1	-464.1	-327.1	-372	-250	-572.6	-472.6
				ms	8.5	9	10	9.5	8.5	8.5	8	7.5
			B	uV	711.4	739.2	852.5	538.6	685.8	444.2	1077	849.4
				ms	77	77.5	78.22	79.5	74.39	76.03	74.39	73.85
		32 cd.s/m2	a	uV	-458.6	-472.7	-533.3	-401.9	-437.4	-311.9	-702.4	-580.4
				ms	7.5	7.5	8	8	7.5	7.5	7.5	7
			B	uV	726	750.4	815	580.6	713.9	507.4	1199	949.5
				ms	76.03	75.49	77.67	77.67	75.49	76.03	74.39	72.75
	Myrf humdG/+ ERG 9 month Measurements
	SCOTPIC				3768 mut/+		3771 mut/+		3772 mut/+		3773 mut/+		3774 mut/+		3775 mut/+
		Intensity			OD	OS	OD	OS	OD	OS	OD	OD	OD	OS	OD	OS
		0.01 cd.s/m2	a	uV	-76.4	-38.61	-52.69	-32.31	-71.45	-49.38	-26.72	-70.55	-62.02	-34.27	-67.69	-46.97
				ms	30	30	31	31.5	30	32	28.5	29	26.5	27.5	31	34.5
			B	uV	496.9	186.5	390.9	241.9	516.4	468.6	317.4	528.6	429.7	301.3	502.4	554.9
				ms	79.86	79.86	75.49	79.32	95.73	94.63	78.22	80	65	62	89.71	95.73
		10 cd.s/m2	a	uV	-443.9	-263.5	-334.9	-226.8	-404.4	-339.6	-283.7	-450.2	-422.9	-299.2	-410.8	-448
				ms	9	8.5	9	9	9	9	8.5	9	8.5	8.5	10	10.5
			B	uV	858	407.5	580.8	384.1	702.8	596.8	472.8	848.9	763.7	537.2	694.1	818.8
				ms	76.58	76.03	82	84	77.67	76.03	76.58	77.5	60.17	59.62	79.5	80
		32 cd.s/m2	a	uV	-531.5	-32.97	-332.8	-274.3	-482.5	-379.4	-334.7	-534	-507.9	-339.5	-480	-509.7
				ms	7.5	7	8	7.5	7.5	7.658	7	7.5	7.5	7.5	7.5	8
			B	uV	903.1	473.8	524.4	397.7	753.9	590.13	487.8	897.9	816.6	554.3	715.3	842.8
				ms	75.49	74.94	81.5	81.5	76.58	77.13	75.49	76.58	58.53	7.5	77.13	77.13

## Sheet: Figure 4I
	9mo Scotopic ERG (B-wave Amplitude)
	Myrf humMUT/+			Myrf humWT/+
	Mean	SD	N	Mean	SD	N
	452.1	131	4	387.12	52	6
	747.49	237	4	634.39	92	6
	755.35	249	4	670.1	135	6
	Myrf humWT/+ ERG 9 month Measurements
	SCOTPIC				3767 1088/+		3770 1088/+		3776 1088/+		3826 1088/+
		Intensity			OD	OS	OD	OS	OD	OS	OD	OS
		0.01 cd.s/m2	a	uV	-80.06	-76.07	-75.18	-40.99	-56.69	-33.24	-63.56	-45
				ms	30	31.5	29	30.5	27.5	29	23.5	24
			B	uV	461.1	470.5	556.1	325.1	461.3	288.4	596	446.1
				ms	81	79.5	84.79	85	78.5	83.5	72.2	68.5
		10 cd.s/m2	a	uV	-413.6	-437.1	-464.1	-327.1	-372	-250	-572.6	-472.6
				ms	8.5	9	10	9.5	8.5	8.5	8	7.5
			B	uV	711.4	739.2	852.5	538.6	685.8	444.2	1077	849.4
				ms	77	77.5	78.22	79.5	74.39	76.03	74.39	73.85
		32 cd.s/m2	a	uV	-458.6	-472.7	-533.3	-401.9	-437.4	-311.9	-702.4	-580.4
				ms	7.5	7.5	8	8	7.5	7.5	7.5	7
			B	uV	726	750.4	815	580.6	713.9	507.4	1199	949.5
				ms	76.03	75.49	77.67	77.67	75.49	76.03	74.39	72.75
	Myrf humdG/+ ERG 9 month Measurements
	SCOTPIC				3768 mut/+		3771 mut/+		3772 mut/+		3773 mut/+		3774 mut/+		3775 mut/+
		Intensity			OD	OS	OD	OS	OD	OS	OD	OD	OD	OS	OD	OS
		0.01 cd.s/m2	a	uV	-76.4	-38.61	-52.69	-32.31	-71.45	-49.38	-26.72	-70.55	-62.02	-34.27	-67.69	-46.97
				ms	30	30	31	31.5	30	32	28.5	29	26.5	27.5	31	34.5
			B	uV	496.9	186.5	390.9	241.9	516.4	468.6	317.4	528.6	429.7	301.3	502.4	554.9
				ms	79.86	79.86	75.49	79.32	95.73	94.63	78.22	80	65	62	89.71	95.73
		10 cd.s/m2	a	uV	-443.9	-263.5	-334.9	-226.8	-404.4	-339.6	-283.7	-450.2	-422.9	-299.2	-410.8	-448
				ms	9	8.5	9	9	9	9	8.5	9	8.5	8.5	10	10.5
			B	uV	858	407.5	580.8	384.1	702.8	596.8	472.8	848.9	763.7	537.2	694.1	818.8
				ms	76.58	76.03	82	84	77.67	76.03	76.58	77.5	60.17	59.62	79.5	80
		32 cd.s/m2	a	uV	-531.5	-32.97	-332.8	-274.3	-482.5	-379.4	-334.7	-534	-507.9	-339.5	-480	-509.7
				ms	7.5	7	8	7.5	7.5	7.658	7	7.5	7.5	7.5	7.5	8
			B	uV	903.1	473.8	524.4	397.7	753.9	590.13	487.8	897.9	816.6	554.3	715.3	842.8
				ms	75.49	74.94	81.5	81.5	76.58	77.13	75.49	76.58	58.53	7.5	77.13	77.13

## Sheet: Figure 4J
	9mo Photopic ERG (B-wave Amplitude)
	Myrf humMUT/+			Myrf humWT/+
	Mean	SD	N	Mean	SD	N
	243.65	67.19	4	210.96	50.93	6
	244.13	67.72	4	215.52	50.16	6
	264.51	73.69	4	236.6	50.86	6
	Myrf humWT/+ ERG 9 month Measurements
	PHOTOPIC				3767 1088/+		3770 1088/+		3776 1088/+		3826 1088/+
		10 cd.s/m2	a	uV	-23.49	-24.72	-31.84	-30.31	-31.9	-23.64	-35.61	-35.67
				ms	16	17	16	16.5	17.5	18	16.5	15.5
			B	uV	211.2	184.7	264.8	246.1	263.7	167	332.6	301.3
				ms	46.5	46.5	46.5	47	50	50.5	43.5	43.5
		32 cd.s/m2	a	uV	-23.89	-31.07	-39.49	-36.3	-35.85	-23.58	-41.74	-38.91
				ms	15.5	13.5	16.5	16.5	16.5	15.5	13.5	14.5
			B	uV	218.7	197.5	267.8	241.4	270.6	170.6	335.2	299.5
				ms	45.5	45.4	44.31	44.85	48.14	49.23	42	42.5
		100 cd.s/m2	a	uV	-28.68	-28.04	-39.99	-35.92	-40.23	-24.38	-53.22	-47.29
				ms	14	14.5	13.5	14.5	15	14.5	13	12.5
			B	uV	235.6	219.5	277.4	265.6	295.1	185.6	350	329.6
				ms	43.5	45	43.21	44	46	47.5	40.5	40.5
	FLICKER	20 cd.s/m2	P1	uV	141.9	129.5	212.1	188	195.8	123.6	271.6	239.4
				ms	54.5	54.5	54.5	55.5	54	55.5	51	51
			N1	uV	-77.97	-75.27	-112.4	-99.76	-108.2	-73.53	-116.4	-106.6
				ms	121.3	120.7	121.8	120	120.7	120	119.5	119
	Myrf humdG/+ ERG 9 month Measurements
	PHOTOPIC				3768 mut/+		3771 mut/+		3772 mut/+		3773 mut/+		3774 mut/+		3775 mut/+
		10 cd.s/m2	a	uV	-32.44	-27.19	-21.34	-18.7	-34.14	-22.65	-31.18	-29.25	-24.57	-18.97	-29.46	-29.35
				ms	16.5	16	16.5	17.5	16	16	15	17	16	15	16.5	18
			B	uV	313.7	283.7	152.3	110	287	198.4	243.9	241	231.7	154.2	228.3	236.9
				ms	44	44	54	54.5	49.5	48.5	48	48	43.5	45	48	48.5
		32 cd.s/m2	a	uV	-48.32	-39.69	-23.5	-22.81	-36.08	-28.9	-35.94	-37.29	-32.42	-22.52	-37.63	-35.55
				ms	13.5	135	15	16	18.5	15	15.5	16.5	14.5	15	15.5	16.5
			B	uV	308.6	292.7	157.7	135.6	294.1	219.6	255.3	246.3	231	163.9	229.8	232.9
				ms	42.5	42.5	52.51	53	47.59	47	46	46.5	42.5	44	46.5	47.04
		100 cd.s/m2	a	uV	-49.7	-42.56	-20.48	-24.29	-46.38	-32.12	-42.52	-41.85	-31.7	-24.76	-42.51	-40.5
				ms	14	12	14	14.5	14.5	13.5	12	15	12.5	12.5	15.5	15
			B	uV	318	301.4	171.6	156.2	326.9	239.3	278.2	277.6	238.3	186.6	245	257.2
				ms	41.5	42	50.5	51	45	45.5	44.5	45.5	41	42.5	44.31	44.85
	FLICKER	20 cd.s/m2	P1	uV	230.7	212.5	106.8	94.44	211.5	160.5	191.2	194	165.3	130.6	166.1	159.8
				ms	52.5	52.5	61	62.5	55.5	57.5	54	55.5	51	53	55.5	56.5
			N1	uV	-116.8	-97.67	-72.95	-62.34	-124.9	-93.2	-95.96	-108.2	-66.21	-61.65	-98.69	-93.55
				ms	120	120	121.8	122.3	122.3	120	121.3	121.3	120	120	122.3	122.5

[truncated: 13 more sheets: Figure 5D, Figure 6F, Supplemental Figure 1A, Supplemental Figure 2A, Supplemental Figure 2B, Supplemental Figure 5B, Supplemental Figure 7, Supplemental Figure 8D, Supplemental Figure 8E, Supplemental Figure 8F, Supplemental Figure 9C, Supplemental Figure 9D, Supplemental Figure 11]
